# Supplementary material for: Location Prediction Based on Transition Probability Matrices Constructing from Sequential Rules for Spatial-Temporal K-Anonymity Dataset
Source: PLoS One. 2016 Aug 10;11(8):e0160629. doi: 10.1371/journal.pone.0160629 (PMC4980015; doi:10.1371/journal.pone.0160629)
Supplement: S1 Text — Sequential rules mined with parameters seqsupmin and seqconfmin set to be 0.02 and 0.20, which are used in Experiment 3. (TXT) [file pone.0160629.s001.txt]

57*51 57*50 32 0.23529411764705882
57*51 57*49 28 0.20588235294117646
57*51 57*48 28 0.20588235294117646
57*52 57*51 25 0.20491803278688525
61*46 57*51 11 0.2619047619047619
61*47 57*51 12 0.27906976744186046
61*45 57*51 10 0.3125
58*52 57*51 14 0.20588235294117646
61*50 57*51 10 0.2702702702702703
59*47 57*51 12 0.21818181818181817
59*51 57*51 19 0.2
55*50 57*51 16 0.2077922077922078
60*45 57*51 11 0.25
60*50 57*51 24 0.24242424242424243
60*51 57*51 29 0.23015873015873015
57*50 57*49 32 0.20915032679738563
57*53 57*50 21 0.20192307692307693
57*52 57*50 25 0.20491803278688525
61*46 57*50 10 0.23809523809523808
61*47 57*50 10 0.23255813953488372
61*45 57*50 10 0.3125
58*47 57*50 14 0.22580645161290322
58*48 57*50 16 0.2
52*53 57*50 10 0.25
59*47 57*50 13 0.23636363636363636
59*54 57*50 14 0.20588235294117646
59*51 57*50 20 0.21052631578947367
59*48 57*50 20 0.24390243902439024
56*53 57*50 16 0.21052631578947367
56*52 57*50 24 0.20869565217391303
55*52 57*50 21 0.22105263157894736
55*53 57*50 18 0.2608695652173913
55*54 57*50 13 0.325
55*51 57*50 20 0.22988505747126436
54*50 57*50 11 0.21153846153846154
54*51 57*50 10 0.2222222222222222
60*45 57*50 10 0.22727272727272727
60*50 57*50 24 0.24242424242424243
60*51 57*50 30 0.23809523809523808
60*49 57*50 18 0.20454545454545456
60*52 57*50 24 0.2222222222222222
61*46 57*49 10 0.23809523809523808
61*47 57*49 11 0.2558139534883721
57*47 57*49 15 0.20270270270270271
58*48 57*49 16 0.2
58*52 57*49 15 0.22058823529411764
59*47 57*49 11 0.2
56*46 57*49 11 0.28205128205128205
56*47 57*49 15 0.234375
56*49 57*49 20 0.22727272727272727
56*48 57*49 15 0.2112676056338028
55*53 57*49 16 0.2318840579710145
55*54 57*49 10 0.25
60*47 57*49 17 0.2537313432835821
60*46 57*49 14 0.2222222222222222
60*50 57*49 21 0.21212121212121213
60*51 57*49 26 0.20634920634920634
60*49 57*49 18 0.20454545454545456
60*52 57*49 22 0.2037037037037037
61*46 57*48 10 0.23809523809523808
61*47 57*48 13 0.3023255813953488
57*47 57*48 15 0.20270270270270271
59*47 57*48 11 0.2
56*47 57*48 14 0.21875
56*49 57*48 19 0.2159090909090909
56*48 57*48 17 0.23943661971830985
60*46 57*48 13 0.20634920634920634
60*53 57*48 10 0.2127659574468085
57*55 57*53 12 0.25
57*55 57*52 13 0.2708333333333333
57*55 59*50 10 0.20833333333333334
57*55 56*50 10 0.20833333333333334
57*54 57*53 15 0.2112676056338028
58*54 57*52 13 0.23636363636363636
58*52 57*52 16 0.23529411764705882
61*47 59*51 10 0.23255813953488372
61*47 59*50 10 0.23255813953488372
58*46 56*51 10 0.20408163265306123
58*48 58*50 17 0.2125
58*50 56*49 23 0.20535714285714285
58*50 56*51 24 0.21428571428571427
58*50 56*50 29 0.25892857142857145
58*51 56*50 26 0.24074074074074073
59*45 56*47 11 0.3235294117647059
59*47 56*52 11 0.2
59*47 60*51 13 0.23636363636363636
59*47 60*52 12 0.21818181818181817
59*54 59*50 14 0.20588235294117646
59*54 56*51 14 0.20588235294117646
59*49 59*50 18 0.20224719101123595
59*50 56*52 26 0.22413793103448276
59*49 56*52 18 0.20224719101123595
59*48 56*52 17 0.2073170731707317
56*56 56*55 11 0.22916666666666666
56*56 56*54 11 0.22916666666666666
55*52 56*52 19 0.2
55*51 56*52 21 0.2413793103448276
56*55 56*51 13 0.21666666666666667
55*52 56*51 22 0.23157894736842105
55*51 56*51 20 0.22988505747126436
54*49 56*51 12 0.27906976744186046
54*50 56*51 11 0.21153846153846154
54*51 56*51 10 0.2222222222222222
60*50 60*51 20 0.20202020202020202
