# Supplementary material for: Location Prediction Based on Transition Probability Matrices Constructing from Sequential Rules for Spatial-Temporal K-Anonymity Dataset
Source: PLoS One. 2016 Aug 10;11(8):e0160629. doi: 10.1371/journal.pone.0160629 (PMC4980015; doi:10.1371/journal.pone.0160629)
Supplement: S3 Text — Accurate two-step location predictions for arriving at the target location I, which are used in Experiment 3. (TXT) [file pone.0160629.s003.txt]

57*52 57*51 57*50 0.0482160077145612
61*46 57*51 57*50 0.061624649859944
61*47 57*51 57*50 0.0656634746922025
61*45 57*51 57*50 0.0735294117647059
58*52 57*51 57*50 0.0484429065743945
61*50 57*51 57*50 0.0635930047694754
59*47 57*51 57*50 0.0513368983957219
59*51 57*51 57*50 0.0470588235294118
55*50 57*51 57*50 0.0488922841864018
60*45 57*51 57*50 0.0588235294117647
60*50 57*51 57*50 0.0570409982174688
60*51 57*51 57*50 0.0541549953314659
57*55 57*53 57*50 0.0504807692307692
57*54 57*53 57*50 0.0426598049837486
57*55 57*52 57*50 0.0554986338797814
58*54 57*52 57*50 0.0484351713859911
58*52 57*52 57*50 0.0482160077145612
61*47 59*51 57*50 0.0489596083231334
59*47 56*52 57*50 0.0417391304347826
59*50 56*52 57*50 0.0467766116941529
59*49 56*52 57*50 0.0422081094284318
59*48 56*52 57*50 0.0432661717921527
55*52 56*52 57*50 0.0417391304347826
55*51 56*52 57*50 0.0503748125937031
59*47 60*51 57*50 0.0562770562770563
60*50 60*51 57*50 0.0481000481000481
59*47 60*52 57*50 0.0484848484848485
