# Supplementary material for: Location Prediction Based on Transition Probability Matrices Constructing from Sequential Rules for Spatial-Temporal K-Anonymity Dataset
Source: PLoS One. 2016 Aug 10;11(8):e0160629. doi: 10.1371/journal.pone.0160629 (PMC4980015; doi:10.1371/journal.pone.0160629)
Supplement: S4 Text — Accurate three-step location predictions for arriving at the target location I, which are used in Experiment 3. (TXT) [file pone.0160629.s004.txt]

57*55 57*52 57*51 57*50 0.0130585020893603
58*54 57*52 57*51 57*50 0.0113965109143508
58*52 57*52 57*51 57*50 0.0113449429916615
61*47 59*51 57*51 57*50 0.0109439124487004
59*47 60*51 57*51 57*50 0.012800271623801
60*50 60*51 57*51 57*50 0.0109404030972658
57*55 59*50 56*52 57*50 0.00974512743628185
61*47 59*50 56*52 57*50 0.0108782817893379
59*54 59*50 56*52 57*50 0.00963047887820795
59*49 59*50 56*52 57*50 0.00946043832016575
