# Supplementary material for: Location Prediction Based on Transition Probability Matrices Constructing from Sequential Rules for Spatial-Temporal K-Anonymity Dataset
Source: PLoS One. 2016 Aug 10;11(8):e0160629. doi: 10.1371/journal.pone.0160629 (PMC4980015; doi:10.1371/journal.pone.0160629)
Supplement: S5 Text — Sequential rules mined with parameters seqsupmin and seqconfmin set to be 0.02 and 0.22, which are used in Experiment 3. (TXT) [file pone.0160629.s005.txt]

57*51 57*50 32 0.23529411764705882
61*46 57*51 11 0.2619047619047619
61*47 57*51 12 0.27906976744186046
61*45 57*51 10 0.3125
61*50 57*51 10 0.2702702702702703
60*45 57*51 11 0.25
60*50 57*51 24 0.24242424242424243
60*51 57*51 29 0.23015873015873015
61*46 57*50 10 0.23809523809523808
61*47 57*50 10 0.23255813953488372
61*45 57*50 10 0.3125
58*47 57*50 14 0.22580645161290322
58*52 57*50 15 0.22058823529411764
52*53 57*50 10 0.25
59*47 57*50 13 0.23636363636363636
59*48 57*50 20 0.24390243902439024
55*52 57*50 21 0.22105263157894736
55*53 57*50 18 0.2608695652173913
55*54 57*50 13 0.325
55*51 57*50 20 0.22988505747126436
54*51 57*50 10 0.2222222222222222
60*45 57*50 10 0.22727272727272727
60*50 57*50 24 0.24242424242424243
60*51 57*50 30 0.23809523809523808
60*52 57*50 24 0.2222222222222222
61*46 57*49 10 0.23809523809523808
61*47 57*49 11 0.2558139534883721
58*52 57*49 15 0.22058823529411764
56*46 57*49 11 0.28205128205128205
56*47 57*49 15 0.234375
56*49 57*49 20 0.22727272727272727
55*53 57*49 16 0.2318840579710145
55*54 57*49 10 0.25
60*47 57*49 17 0.2537313432835821
60*46 57*49 14 0.2222222222222222
61*46 57*48 10 0.23809523809523808
61*47 57*48 13 0.3023255813953488
56*48 57*48 17 0.23943661971830985
57*55 57*53 12 0.25
57*55 57*52 13 0.2708333333333333
58*54 57*52 13 0.23636363636363636
58*52 57*52 16 0.23529411764705882
61*47 59*51 10 0.23255813953488372
61*47 59*50 10 0.23255813953488372
58*50 56*50 29 0.25892857142857145
58*51 56*50 26 0.24074074074074073
59*45 56*47 11 0.3235294117647059
59*47 60*51 13 0.23636363636363636
59*50 56*52 26 0.22413793103448276
56*56 56*55 11 0.22916666666666666
56*56 56*54 11 0.22916666666666666
55*51 56*52 21 0.2413793103448276
55*52 56*51 22 0.23157894736842105
55*51 56*51 20 0.22988505747126436
54*49 56*51 12 0.27906976744186046
54*51 56*51 10 0.2222222222222222
