# Supplementary material for: Location Prediction Based on Transition Probability Matrices Constructing from Sequential Rules for Spatial-Temporal K-Anonymity Dataset
Source: PLoS One. 2016 Aug 10;11(8):e0160629. doi: 10.1371/journal.pone.0160629 (PMC4980015; doi:10.1371/journal.pone.0160629)
Supplement: S6 Text — Accurate one-step location predictions for arriving at the target location I, which are used in Experiment 3. (TXT) [file pone.0160629.s006.txt]

57*51 57*50 0.23529411764705882
61*46 57*50 0.23809523809523808
61*47 57*50 0.23255813953488372
61*45 57*50 0.3125
58*47 57*50 0.22580645161290322
58*52 57*50 0.22058823529411764
52*53 57*50 0.25
59*47 57*50 0.23636363636363636
59*48 57*50 0.24390243902439024
55*52 57*50 0.22105263157894736
55*53 57*50 0.2608695652173913
55*54 57*50 0.325
55*51 57*50 0.22988505747126436
54*51 57*50 0.2222222222222222
60*45 57*50 0.22727272727272727
60*50 57*50 0.24242424242424243
60*51 57*50 0.23809523809523808
60*52 57*50 0.2222222222222222
