# Supplementary material for: Location Prediction Based on Transition Probability Matrices Constructing from Sequential Rules for Spatial-Temporal K-Anonymity Dataset
Source: PLoS One. 2016 Aug 10;11(8):e0160629. doi: 10.1371/journal.pone.0160629 (PMC4980015; doi:10.1371/journal.pone.0160629)
Supplement: S7 Text — Accurate two-step location predictions for arriving at the target location I, which are used in Experiment 3. (TXT) [file pone.0160629.s007.txt]

61*46 57*51 57*50 0.061624649859944
61*47 57*51 57*50 0.0656634746922025
61*45 57*51 57*50 0.0735294117647059
61*50 57*51 57*50 0.0635930047694754
60*45 57*51 57*50 0.0588235294117647
60*50 57*51 57*50 0.0570409982174688
60*51 57*51 57*50 0.0541549953314659
59*47 60*51 57*50 0.0562770562770563
