# Supplementary material for: Location Prediction Based on Transition Probability Matrices Constructing from Sequential Rules for Spatial-Temporal K-Anonymity Dataset
Source: PLoS One. 2016 Aug 10;11(8):e0160629. doi: 10.1371/journal.pone.0160629 (PMC4980015; doi:10.1371/journal.pone.0160629)
Supplement: S8 Text — Accurate three-step location predictions for arriving at the target location I, which are used in Experiment 3. (TXT) [file pone.0160629.s008.txt]

59*47 60*51 57*51 57*50 0.012800271623801
