# Supplementary material for: Location Prediction Based on Transition Probability Matrices Constructing from Sequential Rules for Spatial-Temporal K-Anonymity Dataset
Source: PLoS One. 2016 Aug 10;11(8):e0160629. doi: 10.1371/journal.pone.0160629 (PMC4980015; doi:10.1371/journal.pone.0160629)
Supplement: S9 Text — Sequential rules mined with parameters seqsupmin and seqconfmin set to be 0.02 and 0.24, which are used in Experiment 1. (TXT) [file pone.0160629.s009.txt]

61*46 57*51 11 0.2619047619047619
61*47 57*51 12 0.27906976744186046
61*45 57*51 10 0.3125
61*50 57*51 10 0.2702702702702703
60*45 57*51 11 0.25
60*50 57*51 24 0.24242424242424243
61*45 57*50 10 0.3125
52*53 57*50 10 0.25
59*48 57*50 20 0.24390243902439024
55*53 57*50 18 0.2608695652173913
55*54 57*50 13 0.325
60*50 57*50 24 0.24242424242424243
61*47 57*49 11 0.2558139534883721
56*46 57*49 11 0.28205128205128205
55*54 57*49 10 0.25
60*47 57*49 17 0.2537313432835821
61*47 57*48 13 0.3023255813953488
57*55 57*53 12 0.25
57*55 57*52 13 0.2708333333333333
58*50 56*50 29 0.25892857142857145
58*51 56*50 26 0.24074074074074073
59*45 56*47 11 0.3235294117647059
55*51 56*52 21 0.2413793103448276
54*49 56*51 12 0.27906976744186046
57*51 57*50 14 0.3181818181818182
