# Supplementary material for: Location Prediction Based on Transition Probability Matrices Constructing from Sequential Rules for Spatial-Temporal K-Anonymity Dataset
Source: PLoS One. 2016 Aug 10;11(8):e0160629. doi: 10.1371/journal.pone.0160629 (PMC4980015; doi:10.1371/journal.pone.0160629)
Supplement: S10 Text — Accurate one-step location predictions for arriving at the target location I, which are used in Experiment 1 and 2. (TXT) [file pone.0160629.s010.txt]

61*45 57*50 0.3125
52*53 57*50 0.25
59*48 57*50 0.24390243902439024
55*53 57*50 0.2608695652173913
55*54 57*50 0.325
60*50 57*50 0.24242424242424243
57*51 57*50 0.3181818181818182
