# Supplementary material for: Location Prediction Based on Transition Probability Matrices Constructing from Sequential Rules for Spatial-Temporal K-Anonymity Dataset
Source: PLoS One. 2016 Aug 10;11(8):e0160629. doi: 10.1371/journal.pone.0160629 (PMC4980015; doi:10.1371/journal.pone.0160629)
Supplement: S11 Text — Accurate two-step location predictions for arriving at the target location I, which are used in Experiment 1 and 2. (TXT) [file pone.0160629.s011.txt]

61*46 57*51 57*50 0.0833333333333333
61*47 57*51 57*50 0.0887949260042283
61*45 57*51 57*50 0.0994318181818182
61*50 57*51 57*50 0.085995085995086
60*45 57*51 57*50 0.0795454545454545
60*50 57*51 57*50 0.0771349862258953
