# Supplementary material for: Location Prediction Based on Transition Probability Matrices Constructing from Sequential Rules for Spatial-Temporal K-Anonymity Dataset
Source: PLoS One. 2016 Aug 10;11(8):e0160629. doi: 10.1371/journal.pone.0160629 (PMC4980015; doi:10.1371/journal.pone.0160629)
Supplement: S12 Text — Test datasets are to evaluate the correctness of the accurate prediction method with the realprecision measure, which are used in Experiment 2 and 3. (TXT) [file pone.0160629.s012.txt]

68*45 68*44 69*44 69*45 69*46 60*51 60*50 56*53 56*52 58*53 58*52 60*63 60*62 61*62 54*54 54*53 58*49 58*48 55*50 55*49
51*48 51*47 53*51 53*50 49*58 49*57 54*53 54*52 48*50 48*49 49*49 49*50 49*51 53*56 53*55 54*55 54*56 54*57
58*52 58*51 57*49 57*48 56*51 56*50 57*48 57*47 61*50 61*49 57*49 57*48 57*52 57*51
54*57 54*56 55*56 57*54 57*53 56*54 56*53 60*51 60*50 57*52 57*51 56*53 56*52 56*48 56*47 56*55 56*54 58*54 58*53
57*45 57*44 58*44 58*45 57*48 57*47 57*52 57*51 57*51 57*50 57*53 57*52 59*49 59*48 55*51 55*50 57*51 57*50 56*55 56*54
57*51 57*50 57*54 57*53 56*50 56*49 61*54 61*53 57*51 57*50 57*57 57*56
60*51 60*50 59*54 59*53 53*53 53*52 54*54 54*53 53*56 53*55 54*55 54*56 54*57 51*57 51*56
59*50 59*49 59*51 59*50 57*52 57*51 56*54 56*53 59*49 59*48 57*52 57*51 45*55 45*54 46*54 57*50 57*49 59*50 59*49
50*53 50*52 51*52 55*50 55*49 54*51 54*50 51*50 51*49 54*52 54*51 52*50 52*49 48*52 48*51 49*51 49*50 50*50 52*49 52*48 58*52 58*51
59*49 59*48 51*57 51*56 55*43 55*42 56*42 56*43 56*44 57*52 57*51 57*49 57*48 57*47 57*46 56*51 56*50
61*50 61*49 61*48 61*47 61*50 61*49 59*53 59*52 58*54 58*53 56*54 56*53 55*57 55*56 58*54 58*53 58*49 58*48
60*47 60*46 59*48 59*47 60*48 60*47 53*53 53*52 59*48 59*47 60*50 60*49 51*51 51*50 55*47 55*46
58*54 58*53 56*47 56*46 57*48 57*47 60*51 60*50 56*51 56*50 58*57 58*56 59*56 59*55 59*54 58*56 58*55 59*55
54*51 54*50 58*53 58*52 57*57 57*56 58*54 58*53 60*48 60*47 55*52 55*51 54*54 54*53
57*50 57*49 58*51 58*50 57*54 57*53 57*56 57*55 56*51 56*50 59*50 59*49 62*49 62*48
51*48 51*47 50*47 50*46 51*46 51*47 53*48 53*47 51*49 51*48 60*48 60*47 64*44 64*43 54*49 54*48 58*49 58*48 53*49 53*48 55*53 55*52
57*56 57*55 61*51 61*50 59*56 59*55 58*54 58*53 57*53 57*52 60*55 60*54 55*50 55*49 48*51 48*50 49*50 49*51 56*50 56*49
56*49 56*48 52*49 52*48 53*48 53*52 53*51 57*49 57*48 50*54 50*53 55*53 55*52 55*51 55*50 59*51 59*50 55*56 55*55
52*54 52*53 55*54 55*53 57*53 57*52 57*54 57*53 59*47 59*46 53*53 53*52 49*57 49*56 50*56
52*49 52*48 53*48 51*47 51*46 52*46 51*48 51*47 54*49 54*48 58*49 58*48 56*52 56*51 58*48 58*47 57*53 57*52 57*50 57*49 59*51 59*50 55*51 55*50
58*64 58*63 59*63 59*64 59*65 58*65 56*51 56*50 57*55 57*54 57*61 57*60 58*51 58*50 57*57 57*56 57*49 57*48 55*52 55*51 59*52 59*51
59*51 59*50 56*52 56*51 55*52 55*51 59*52 59*51 57*53 57*52 55*52 55*51 57*51 57*50 57*51 57*50
61*45 61*44 62*44 61*40 61*39 62*39 62*40 62*41 61*41 58*47 58*46 68*45 68*44 69*44 69*45 69*46 56*53 56*52 57*51 57*50 60*56 60*55 56*51 56*50 57*54 57*53
55*51 55*50 55*49 55*48 55*51 55*50 55*51 55*50 55*51 55*50 56*54 56*53 55*52 55*51 54*50 54*49 60*48 60*47
55*48 55*47 53*46 53*45 54*45 57*49 57*48 58*58 58*57 56*51 56*50 55*52 55*51 59*55 59*54
56*52 56*51 57*50 57*49 58*49 58*48 56*47 56*46 53*51 53*50 40*58 40*57 57*55 57*54 57*49 57*48 55*50 55*49
50*54 50*53 51*53 59*54 59*53 59*54 59*53 59*53 59*52 59*50 59*49 60*52 60*51 59*55 59*54 59*52 59*51 57*52 57*51 60*58 60*57
57*49 57*48 61*44 61*43 62*43 62*44 59*48 59*47 58*49 58*48 59*51 59*50 59*46 59*45 60*45 60*46 58*49 58*48 59*46 59*45 60*45 60*46
57*51 57*50 64*61 64*60 65*60 65*61 65*62 64*62 63*62 64*67 64*66 65*66 65*67 65*68 64*68 63*68 63*67 58*54 58*53 55*53 55*52 61*52 61*51 57*54 57*53 63*63 63*62 60*50 60*49 62*46 62*45
55*48 55*47 51*51 51*50 50*51 50*50 51*50 54*51 54*50 56*51 56*50 54*51 54*50 47*51 47*50 48*50 48*51 53*52 53*51 60*50 60*49 50*52 50*51 49*54 49*53
59*51 59*50 63*53 63*52 64*52 64*53 64*54 63*54 59*60 59*59 60*59 62*51 62*50 60*54 60*53 58*48 58*47 58*54 58*53 57*51 57*50 57*50 57*49 58*48 58*47
60*49 60*48 57*50 57*49 58*48 58*47 57*52 57*51 58*48 58*47 57*51 57*50 57*50 57*49 55*52 55*51 58*52 58*51 56*51 56*50
60*52 60*51 59*48 59*47 59*54 59*53 57*50 57*49 59*51 59*50 55*53 55*52 56*48 56*47 56*53 56*52 61*51 61*50 56*56 56*55
60*53 60*52 60*51 60*50 60*49 60*48 55*51 55*50 56*56 56*55 57*49 57*48 62*55 62*54 60*49 60*48 61*51 61*50
60*53 60*52 61*48 61*47 57*52 57*51 56*55 56*54 57*51 57*50 57*50 57*49 55*51 55*50 57*49 57*48 57*51 57*50
59*50 59*49 40*56 40*55 41*55 34*61 34*60 35*60 35*60 35*59 36*59 36*60 36*61 42*55 42*54 58*54 58*53 60*55 60*54 58*47 58*46 61*48 61*47
56*66 56*65 57*65 57*66 57*67 56*61 56*60 57*60 60*51 60*50 57*50 57*49 60*56 60*55 57*48 57*47 61*54 61*53 56*58 56*57 56*65 56*64 57*64
57*55 57*54 50*60 50*59 51*59 60*49 60*48 57*53 57*52 59*51 59*50 59*53 59*52 58*54 58*53 60*46 60*45 61*45 61*46 56*53 56*52
57*50 57*49 57*51 57*50 60*54 60*53 56*48 56*47 50*55 50*54 55*50 55*49 61*47 61*46 62*46 57*49 57*48
55*51 55*50 51*54 51*53 52*53 55*49 55*48 56*49 56*48 57*48 57*47 55*53 55*52 53*51 53*50 58*46 58*45
55*49 55*48 57*54 57*53 55*51 55*50 58*50 58*49 61*48 61*47 54*56 54*55 55*55 57*48 57*47
53*51 53*50 63*57 63*56 61*54 61*53 57*48 57*47 62*56 62*55 59*51 59*50 58*45 58*44 59*44 59*45 59*46 57*46 57*45 58*49 58*48
56*47 56*46 63*58 63*57 64*57 59*54 59*53 62*54 62*53 61*56 61*55 59*55 59*54 59*49 59*48 57*50 57*49 58*47 58*46 56*53 56*52
60*48 60*47 57*54 57*53 61*40 61*39 62*39 62*40 62*41 61*41 60*52 60*51 60*48 60*47 60*52 60*51 60*48 60*47 60*52 60*51 57*47 57*46 58*52 58*51 62*51 62*50
55*53 55*52 58*50 58*49 56*51 56*50 59*51 59*50 56*53 56*52 55*55 55*54 55*55 55*54
62*62 62*61 62*62 62*61 63*61 62*61 62*60 62*62 62*61 62*61 62*60 62*62 62*61 63*61 63*62 62*62 62*61 63*61 62*61 62*60 62*61 62*60 62*61 62*60 62*61 62*60
57*57 57*56 50*52 50*51 49*57 49*56 50*56 48*53 48*52 57*56 57*55 58*75 58*74 59*74 59*75 59*76 58*76 57*76 57*75
47*56 47*55 48*55 48*57 48*56 49*56 49*57 48*57 48*56 49*56 49*57 49*58 44*56 44*55 45*55 59*54 59*53 49*53 49*52 58*51 58*50 53*50 53*49 55*50 55*49 52*55 52*54
59*56 59*55 52*49 52*48 56*55 56*54 56*46 56*45 52*52 52*51 47*63 47*62 48*62 48*63 48*64 47*64 46*64 46*63 46*62 52*53 52*52 61*56 61*55
60*52 60*51 60*51 60*50 60*52 60*51 60*49 60*48 57*55 57*54 57*53 57*52 57*53 57*52 55*54 55*53 58*52 58*51 54*49 54*48 58*48 58*47
47*52 47*51 48*51 46*63 46*62 47*62 47*63 47*64 46*64 35*60 35*59 36*59 36*60 36*61 38*61 38*60 56*53 56*52
65*44 65*43 66*43 66*44 66*45 65*45 65*44 65*43 66*43 66*44 60*45 60*44 61*44 61*45 61*46 60*46 56*53 56*52 57*50 57*49 60*53 60*52 61*66 61*65 57*50 57*49 59*54 59*53 64*46 64*45 65*45 65*46 65*47 64*47 63*47 63*46
57*51 57*50 60*46 60*45 61*45 61*46 61*47 57*49 57*48 59*52 59*51 57*51 57*50
60*52 60*51 60*51 60*50 60*52 60*51 60*51 60*50 60*51 60*50 60*51 60*50 60*51 60*50 60*52 60*51 60*52 60*51 60*51 60*50 60*51 60*50 60*51 60*50
61*62 61*61 54*58 54*57 55*53 55*52 62*47 62*46 60*48 60*47 57*54 57*53 58*53 58*52 57*53 57*52
57*53 57*52 54*60 54*59 55*59 58*58 58*57 54*51 54*50 56*48 56*47 55*50 55*49 56*62 56*61 57*61 57*55 57*54 52*50 52*49
60*50 60*49 57*50 57*49 57*47 57*46 39*58 39*57 36*62 36*61 59*52 59*51 59*49 59*48
59*49 59*48 60*49 60*48 59*50 59*49 60*51 60*50 56*45 56*44 61*66 61*65 62*65 62*66 62*67 57*53 57*52 56*47 56*46 60*60 60*59 54*52 54*51 60*59 60*58
60*50 60*49 61*55 61*54 57*50 57*49 54*50 54*49 43*54 43*53 44*53 44*54 44*55 43*55 42*55
50*39 50*38 51*38 51*39 51*40 50*40 49*40 51*43 51*42 52*42 52*43 52*44 51*44 55*52 55*51 55*52 55*51 60*52 60*51 56*52 56*51 51*53 51*52 52*52 48*51 48*50 49*50 49*51
55*47 55*46 55*62 55*61 56*61 56*62 56*63 56*49 56*48 58*51 58*50 59*53 59*52 59*48 59*47 60*48 60*47
55*49 55*48 55*52 55*51 60*49 60*48 59*54 59*53 53*51 53*50 60*55 60*54 54*52 54*51 57*47 57*46 58*51 58*50
57*60 57*59 54*49 54*48 56*50 56*49 58*46 58*45 57*54 57*53 55*53 55*52 60*51 60*50 58*51 58*50 59*54 59*53 52*54 52*53
60*48 60*47 58*54 58*53 58*51 58*50 61*53 61*52 57*49 57*48 58*64 58*63 59*63 59*64 57*62 57*61 55*54 55*53
59*54 59*53 59*55 59*54 57*48 57*47 57*50 57*49 60*48 60*47 51*54 51*53 52*53 60*55 60*54
55*54 55*53 55*52 55*51 56*54 56*53 54*57 54*56 55*56 57*54 57*53 57*50 57*49 56*52 56*51 54*50 54*49 53*49 53*48 56*52 56*51 59*54 59*53
60*46 60*45 61*45 61*46 61*47 57*51 57*50 57*50 57*49 57*49 57*48 60*47 60*46 60*51 60*50 57*51 57*50 57*51 57*50
61*59 61*58 62*58 57*45 57*44 58*44 58*45 59*54 59*53 55*49 55*48 57*52 57*51 61*47 61*46 62*46 59*53 59*52 59*54 59*53 59*51 59*50
56*55 56*54 56*49 56*48 56*50 56*49 60*48 60*47 56*48 56*47 57*54 57*53 59*47 59*46 60*51 60*50 59*37 59*36 60*36 60*37 60*38 59*38 58*38 58*37 58*36
59*49 59*48 56*53 56*52 59*50 59*49 54*49 54*48 56*49 56*48 58*48 58*47 60*57 60*56 60*52 60*51 60*51 60*50 56*53 56*52
55*49 55*48 60*49 60*48 58*50 58*49 59*49 59*48 53*47 53*46 57*47 57*46 60*56 60*55 59*51 59*50 55*54 55*53
53*51 53*50 56*52 56*51 54*46 54*45 58*45 58*44 59*44 59*45 59*46 56*47 56*46 66*38 66*37 67*37 67*38 67*39 66*39 65*39 65*38 65*37 55*56 55*55 55*53 55*52
58*52 58*51 57*54 57*53 53*54 53*53 49*51 49*50 50*50 48*59 48*58 49*58 55*51 55*50 53*53 53*52 52*48 52*47 53*47 58*49 58*48 58*51 58*50
56*53 56*52 55*57 55*56 57*53 57*52 55*52 55*51 56*52 56*51 58*52 58*51 60*53 60*52 56*54 56*53
57*50 57*49 57*52 57*51 55*55 55*54 57*51 57*50 57*52 57*51 57*52 57*51 56*52 56*51 56*50 56*49
56*50 56*49 60*47 60*46 59*51 59*50 59*51 59*50 59*47 59*46 57*49 57*48 57*57 57*56 58*46 58*45
60*46 60*45 61*45 61*46 61*47 59*48 59*47
57*52 57*51 51*58 51*57 64*60 64*59 65*59 65*60 65*61 64*61 63*61 57*51 57*50 58*53 58*52 52*54 52*53 57*53 57*52 57*51 57*50 56*51 56*50
60*46 60*45 61*45 61*46 61*47 61*51 61*50 56*52 56*51 57*48 57*47 59*51 59*50 57*52 57*51 59*54 59*53 53*52 53*51
61*55 61*54 62*51 62*50 59*50 59*49 56*47 56*46 58*53 58*52 61*53 61*52 64*65 64*64 65*64 65*65 65*66 64*66 63*66 63*65 63*64 62*47 62*46 62*51 62*50
58*61 58*60 59*60 59*61 59*62 58*49 58*48 59*53 59*52 55*52 55*51 54*50 54*49 56*56 56*55 54*55 54*54 61*50 61*49 58*51 58*50
57*63 57*62 56*60 56*59 56*52 56*51 56*57 56*56 55*57 55*56 56*54 56*53 55*49 55*48 54*54 54*53
41*56 41*55 42*55 42*56 42*57 41*57 55*51 55*50 55*53 55*52 50*50 50*49 51*49 56*52 56*51 53*49 53*48
60*49 60*48 58*49 58*48 60*51 60*50 56*48 56*47 60*49 60*48 60*60 60*59 57*64 57*63
60*49 60*48 60*49 60*48 60*53 60*52 59*52 59*51 57*48 57*47 57*48 57*47 57*55 57*54 62*51 62*50 58*50 58*49 56*53 56*52
53*54 53*53 53*52 53*51 54*50 54*49 53*51 53*50 61*50 61*49 56*56 56*55 61*54 61*53 56*55 56*54 56*52 56*51
54*51 54*50 53*46 53*45 54*45 60*49 60*48 56*52 56*51 56*56 56*55 64*43 64*42 65*42 65*43 65*44 62*50 62*49 59*46 59*45 60*45 60*46 58*51 58*50
57*49 57*48 59*46 59*45 60*45 60*46 61*53 61*52 53*53 53*52 54*53 54*52 58*51 58*50 58*46 58*45 56*52 56*51 56*48 56*47
62*51 62*50 60*51 60*50 62*50 62*49 55*56 55*55 59*54 59*53 61*52 61*51 46*50 46*49 47*49 47*50 52*53 52*52
57*50 57*49 57*48 57*47 62*42 62*41 63*41 63*42 63*43 62*43 60*48 60*47 59*48 59*47 59*53 59*52 57*49 57*48 60*47 60*46 59*55 59*54 57*53 57*52
58*51 58*50 60*52 60*51 54*49 54*48 54*50 54*49 54*53 54*52 59*53 59*52 57*54 57*53 58*76 58*75 59*75 59*76 59*77 58*77 56*54 56*53
54*52 54*51 55*52 55*51 44*53 44*52 45*52 45*53 57*49 57*48 54*54 54*53 58*54 58*53
57*64 57*63 57*64 57*63 58*61 58*60 59*60 61*51 61*50 60*58 60*57 57*52 57*51 59*48 59*47 56*57 56*56
55*53 55*52 61*57 61*56 57*49 57*48 57*55 57*54 58*48 58*47 58*48 58*47 58*51 58*50 56*55 56*54 60*62 60*61 61*61
58*48 58*47 62*55 62*54 60*46 60*45 61*45 61*46 61*47 57*50 57*49 63*54 63*53 64*53 64*54 64*55 63*55 55*49 55*48 55*60 55*59 59*51 59*50 59*51 59*50
55*50 55*49 55*50 55*49 54*51 54*50 57*52 57*51 59*54 59*53 57*50 57*49 57*53 57*52 58*50 58*49 59*48 59*47 56*52 56*51 51*59 51*58
57*56 57*55 59*49 59*48 57*52 57*51 57*52 57*51 56*52 56*51 58*50 58*49 58*48 58*47 58*47 58*46 59*52 59*51
57*60 57*59 56*52 56*51 59*50 59*49 54*51 54*50 62*46 62*45 58*54 58*53 55*52 55*51 56*53 56*52 61*52 61*51 56*51 56*50
54*53 54*52 54*54 54*53 54*46 54*45 56*49 56*48 58*54 58*53 56*54 56*53 57*56 57*55 54*52 54*51
49*54 49*53 50*53 57*52 57*51 58*50 58*49 56*52 56*51 58*67 58*66 59*66 50*58 50*57 56*56 56*55 53*50 53*49 57*53 57*52 61*52 61*51
61*50 61*49 61*49 61*48 61*55 61*54 60*55 60*54 61*49 61*48 61*57 61*56 57*50 57*49
52*54 52*53 56*55 56*54 55*48 55*47 55*51 55*50 58*54 58*53 57*53 57*52 53*53 53*52
60*48 60*47 57*59 57*58 58*58 58*59 58*60 57*60 58*54 58*53 51*49 51*48 58*49 58*48 58*51 58*50 60*54 60*53 56*49 56*48 52*54 52*53 56*54 56*53
51*47 51*46 52*46 52*46 52*45 53*45 57*47 57*46 60*51 60*50 58*48 58*47 59*49 59*48 55*49 55*48 53*54 53*53 55*46 55*45
56*53 56*52 59*48 59*47 57*52 57*51 52*54 52*53 60*52 60*51 57*54 57*53
55*49 55*48 58*55 58*54 57*49 57*48 53*51 53*50 54*55 54*54 57*49 57*48 54*53 54*52 54*53 54*52
59*50 59*49 56*52 56*51 60*57 60*56 54*52 54*51
48*56 48*55 49*55 49*62 49*61 50*61 50*62 50*63 49*63 48*63 48*62 48*61 49*60 49*59 50*60 50*59 50*61 50*60 51*60 47*63 47*62 48*62 48*63 48*64 47*64 46*64 60*51 60*50 53*52 53*51 50*58 50*57
58*57 58*56 59*56 59*56 59*55 58*57 58*56 59*56 59*57 59*58 58*58 57*58 56*49 56*48 56*56 56*55 55*57 55*56
55*51 55*50 60*51 60*50 59*50 59*49 56*53 56*52 57*51 57*50 57*53 57*52 56*56 56*55
54*49 54*48 55*49 55*48 58*46 58*45 53*47 53*46 57*51 57*50 56*48 56*47 58*49 58*48 58*50 58*49
58*49 58*48 57*48 57*47 59*49 59*48 58*51 58*50 58*50 58*49 56*51 56*50 58*50 58*49 56*49 56*48 59*48 59*47
58*51 58*50 57*52 57*51 60*48 60*47 58*51 58*50 58*49 58*48 58*47 58*46 59*55 59*54 56*56 56*55 56*51 56*50
60*52 60*51 56*51 56*50 59*51 59*50 58*52 58*51 55*49 55*48 57*50 57*49
57*54 57*53 57*51 57*50 60*52 60*51 56*56 56*55 56*51 56*50 57*49 57*48 59*50 59*49 58*51 58*50 56*50 56*49
59*53 59*52 58*52 58*51 58*47 58*46 57*53 57*52 54*53 54*52 35*60 35*59 36*59 36*60 36*61 63*64 63*63 64*63 64*64 64*65
55*53 55*52 57*52 57*51 59*50 59*49 59*54 59*53 60*54 60*53 59*49 59*48 63*57 63*56 61*54 61*53 58*54 58*53
59*51 59*50 58*50 58*49 58*49 58*48 60*46 60*45 61*45 61*46 61*47 58*51 58*50 59*49 59*48 59*51 59*50
71*50 71*49 72*49 72*50 72*51 71*51 70*51 61*46 61*45 62*45 55*47 55*46 59*48 59*47 60*52 60*51 56*52 56*51 60*50 60*49
57*63 57*62 56*56 56*55 57*51 57*50 58*65 58*64 56*51 56*50 56*56 56*55 56*62 56*61 57*61 56*51 56*50 57*52 57*51
57*49 57*48 54*55 54*54 56*52 56*51 56*47 56*46 56*55 56*54 56*55 56*54 62*49 62*48 56*49 56*48 60*54 60*53
56*62 56*61 57*61 56*62 56*61 57*61 43*54 43*53 44*53 44*54 57*51 57*50 57*56 57*55 62*58 62*57 66*56 66*55 67*55 67*56 67*57 66*57 65*57 65*56 41*55 41*54 42*54
56*55 56*54 56*55 56*54 56*56 56*55 56*55 56*54 56*56 56*55 56*55 56*54 56*55 56*54 56*55 56*54 56*55 56*54 56*55 56*54 56*55 56*54
59*52 59*51 60*56 60*55 60*54 60*53 60*53 60*52 59*55 59*54 61*53 61*52 61*51 61*50 61*57 61*56
55*53 55*52 54*52 54*51 60*52 60*51 57*50 57*49 59*52 59*51 59*53 59*52
56*55 56*54 56*56 56*55 56*55 56*54 56*55 56*54 56*55 56*54 56*56 56*55 56*55 56*54 56*56 56*55 56*55 56*54 56*56 56*55 56*56 56*55 56*55 56*54
63*54 63*53 64*53 64*54 64*55 61*54 61*53 60*52 60*51 64*62 64*61 65*61 65*62 65*63 64*63 63*63 56*53 56*52 58*54 58*53
62*57 62*56 60*51 60*50 57*52 57*51 59*49 59*48 57*48 57*47 60*52 60*51 59*52 59*51 59*54 59*53 55*50 55*49
55*50 55*49 60*49 60*48 57*51 57*50 60*50 60*49 59*51 59*50 57*50 57*49 58*52 58*51
55*51 55*50 55*50 55*49 57*52 57*51 59*54 59*53 59*48 59*47 52*47 52*46 60*53 60*52
59*51 59*50 55*48 55*47 52*53 52*52 53*52 50*55 50*54 59*50 59*49 55*51 55*50 58*52 58*51 56*47 56*46
50*55 50*54 58*51 58*50 58*51 58*50 59*53 59*52 57*49 57*48 56*49 56*48 55*50 55*49 57*51 57*50
59*37 59*36 60*36 60*37 60*38 59*38 58*38 58*37 58*36 59*37 59*36 60*36 60*37 60*38 57*50 57*49 60*56 60*55 59*51 59*50 59*50 59*49 55*50 55*49 61*48 61*47
58*52 58*51 59*46 59*45 60*45 60*46 57*52 57*51 44*54 44*53 45*53 35*60 35*59 36*59 36*60 36*61 41*55 41*54 42*54 62*66 62*65 63*65 63*66 63*67 62*67 61*67 61*66 58*54 58*53 60*49 60*48
55*48 55*47 62*55 62*54 59*48 59*47 55*47 55*46 57*49 57*48 57*52 57*51 57*51 57*50 52*54 52*53 56*51 56*50 60*47 60*46 60*53 60*52
51*54 51*53 52*53 59*54 59*53 60*57 60*56 56*51 56*50 55*47 55*46 56*50 56*49 54*52 54*51
57*49 57*48 57*50 57*49 58*55 58*54 59*55 59*54 55*54 55*53 59*50 59*49 56*52 56*51 54*56 54*55 55*55
61*52 61*51 59*51 59*50 56*53 56*52 59*53 59*52 58*53 58*52 56*53 56*52 60*48 60*47
58*51 58*50 56*53 56*52 58*51 58*50 56*51 56*50 57*43 57*42 58*42 58*43 58*44 57*44 56*44 58*48 58*47 59*54 59*53
50*52 50*51 62*45 62*44 63*44 51*47 51*46 52*46 55*49 55*48 54*51 54*50 54*61 54*60 55*60 55*61 52*42 52*41 53*41 53*42 53*43 52*43
50*54 50*53 56*52 56*51 57*52 57*51 60*52 60*51 55*48 55*47 56*51 56*50 58*55 58*54 59*55 59*54 58*50 58*49 60*51 60*50 57*52 57*51
58*50 58*49 60*50 60*49 59*50 59*49 57*47 57*46 60*56 60*55 57*52 57*51 59*50 59*49 59*60 59*59 60*59 58*54 58*53 60*52 60*51
57*49 57*48 57*52 57*51 52*53 52*52 53*52 58*48 58*47 59*48 59*47 52*50 52*49 52*46 52*45 58*48 58*47 57*50 57*49 56*51 56*50 56*52 56*51
57*60 57*59 59*50 59*49 60*49 60*48 57*62 57*61 56*54 56*53 60*57 60*56 59*53 59*52 56*55 56*54 56*50 56*49 58*55 58*54
57*50 57*49 61*44 61*43 62*43 62*44 60*50 60*49 57*48 57*47 57*52 57*51 60*51 60*50 60*55 60*54 57*55 57*54 54*51 54*50 60*52 60*51
61*54 61*53 61*58 61*57 62*57 56*57 56*56 54*54 54*53 52*53 52*52 55*53 55*52 59*53 59*52 60*52 60*51 58*55 58*54 60*54 60*53
56*49 56*48 56*49 56*48 58*50 58*49 57*53 57*52 56*47 56*46 61*49 61*48 58*52 58*51 57*50 57*49 55*44 55*43 56*43 56*44 58*48 58*47 57*50 57*49
56*49 56*48 58*52 58*51 60*50 60*49 60*50 60*49 58*53 58*52 59*50 59*49 59*49 59*48 62*52 62*51 57*49 57*48
56*49 56*48 60*52 60*51 60*52 60*51 61*50 61*49 58*50 58*49 61*61 61*60 58*46 58*45
54*50 54*49 58*49 58*48 55*52 55*51 57*48 57*47 60*55 60*54 58*54 58*53 59*53 59*52 59*60 59*59 60*59 56*52 56*51 55*55 55*54
60*51 60*50 57*49 57*48 57*51 57*50 59*49 59*48 57*53 57*52 59*47 59*46 57*51 57*50 57*52 57*51 57*54 57*53 60*51 60*50
59*53 59*52 60*52 54*48 54*47 58*46 58*45 57*53 57*52 60*54 60*53 61*47 61*46 62*46 47*49 47*48 48*48 48*49 48*50 47*50 35*62 35*61 36*61 36*62
56*57 56*56 55*56 55*55 58*48 58*47 56*53 56*52 59*47 59*46 59*51 59*50 59*51 59*50 56*53 56*52
57*61 57*60 60*51 60*50 57*56 57*55 55*53 55*52 59*54 59*53 57*52 57*51 69*47 69*46 70*46 70*47
55*48 55*47 54*46 54*45 58*51 58*50 58*48 58*47 60*52 60*51 60*57 60*56 60*47 60*46 60*49 60*48 55*50 55*49
55*54 55*53 56*49 56*48 61*50 61*49 58*52 58*51 52*53 52*52 57*50 57*49 57*51 57*50 60*46 60*45 61*45 61*46 61*47 57*51 57*50 57*48 57*47
62*48 62*47 61*49 61*48 58*47 58*46 54*49 54*48 58*51 58*50 55*52 55*51 59*53 59*52 60*49 60*48 61*50 61*49 60*48 60*47
60*51 60*50 62*52 62*51 60*47 60*46 60*54 60*53 56*54 56*53 57*46 57*45 57*49 57*48 59*50 59*49 60*48 60*47 61*51 61*50
57*46 57*45 57*52 57*51 59*51 59*50 56*54 56*53 56*51 56*50 56*47 56*46 57*48 57*47 56*52 56*51 58*50 58*49 57*45 57*44 58*44 58*45
59*47 59*46 58*48 58*47 58*49 58*48 58*46 58*45 63*47 63*46 64*46 64*47 64*48 63*48 62*48 60*50 60*49 58*53 58*52 58*54 58*53 57*51 57*50
70*49 70*48 71*48 71*49 71*50 57*52 57*51 59*48 59*47 59*49 59*48 58*47 58*46 59*51 59*50 57*51 57*50
56*49 56*48 56*48 56*47 57*50 57*49 60*50 60*49 58*50 58*49 58*51 58*50 55*49 55*48
55*57 55*56 57*52 57*51 61*50 61*49 56*56 56*55 57*52 57*51 58*50 58*49
62*55 62*54 57*51 57*50 57*51 57*50 57*54 57*53 57*53 57*52 56*54 56*53 58*50 58*49 57*48 57*47
62*64 62*63 63*63 63*64 63*65 64*67 64*66 65*66 65*67 65*68 64*68 63*68 63*67 55*50 55*49 59*54 59*53 58*54 58*53 59*52 59*51 66*44 66*43 67*43 67*44 67*45 59*50 59*49 57*50 57*49 57*53 57*52
59*51 59*50 55*49 55*48 60*45 60*44 61*44 61*45 61*46 60*46 56*52 56*51 51*46 51*45 52*45 57*52 57*51 55*51 55*50 57*52 57*51 59*49 59*48
56*52 56*51
59*51 59*50 55*53 55*52 56*45 56*44 60*52 60*51 60*56 60*55 59*53 59*52 55*48 55*47 57*49 57*48
56*48 56*47 57*52 57*51 57*56 57*55 56*57 56*56 57*56 57*55 57*58 57*57 58*57 58*56 59*56 56*56 56*55
59*53 59*52 60*52 55*49 55*48 53*51 53*50 52*58 52*57 53*57 53*58 53*59 52*59 51*59 52*53 52*52 60*55 60*54 53*50 53*49 53*50 53*49
61*48 61*47 55*52 55*51 35*61 35*60 38*61 38*60 57*48 57*47 58*49 58*48 60*49 60*48
55*53 55*52 55*48 55*47 56*47 56*46 56*50 56*49 57*54 57*53 55*49 55*48 52*47 52*46 55*49 55*48
62*56 62*55 58*61 58*60 59*60 59*61 60*51 60*50 62*58 62*57 61*54 61*53 59*52 59*51 57*57 57*56 57*51 57*50
42*56 42*55 43*55 43*56 43*57 42*57 41*57 57*55 57*54 56*51 56*50 57*50 57*49 56*59 56*58 55*54 55*53 52*54 52*53 45*57 45*56 46*56 46*57 46*58 45*58 44*58 44*57 44*56 53*52 53*51
60*49 60*48 56*51 56*50 54*52 54*51 53*53 53*52 57*50 57*49 61*53 61*52 55*52 55*51 56*52 56*51 53*49 53*48 57*50 57*49
59*54 59*53 60*54 60*53 65*60 65*59 66*59 66*60 66*61 65*61 64*61 57*48 57*47 60*49 60*48 59*50 59*49 58*51 58*50 58*50 58*49 49*39 49*38 50*38 50*39 50*40
56*49 56*48 55*49 55*48 58*46 58*45 56*52 56*51 56*57 56*56 57*48 57*47 55*46 55*45
60*53 60*52 63*55 63*54 59*54 59*53 61*57 61*56 60*50 60*49 58*49 58*48 60*54 60*53 60*57 60*56 56*51 56*50 61*52 61*51
60*49 60*48 60*48 60*47 60*50 60*49 61*54 61*53 57*49 57*48 57*48 57*47 60*48 60*47
64*59 64*58 65*58 65*59 65*60 64*60 63*60 62*55 62*54 60*52 60*51 62*50 62*49 63*49 63*48 64*48 64*49 64*50 63*50 62*50 64*60 64*59 59*54 59*53 59*51 59*50
57*61 57*60 59*51 59*50 57*46 57*45 56*52 56*51 56*55 56*54
56*49 56*48 56*48 56*47 54*51 54*50 57*50 57*49 59*52 59*51 60*53 60*52 58*48 58*47 58*51 58*50 58*51 58*50
60*56 60*55 60*54 60*53 56*52 56*51 59*50 59*49 60*54 60*53 63*55 63*54 59*55 59*54 58*53 58*52
55*53 55*52 63*42 63*41 64*41 64*42 64*43 63*45 63*44 54*50 54*49 58*48 58*47 52*54 52*53 57*51 57*50 57*45 57*44 58*44 58*45 56*44 56*43 57*43 57*44 57*45
56*50 56*49 56*50 56*49 56*53 56*52 59*49 59*48 56*47 56*46 57*50 57*49 55*50 55*49 55*52 55*51 58*52 58*51 57*54 57*53 55*53 55*52
57*50 57*49 49*50 49*49 50*49 50*50 50*51 58*55 58*54 59*54 59*53 57*50 57*49 51*51 51*50 59*53 59*52 60*46 60*45 61*45 61*46 61*47 58*49 58*48 59*51 59*50
59*45 59*44 60*44 60*45 60*46 61*48 61*47 61*46 61*45 62*45 57*45 57*44 58*44 58*45 60*48 60*47 59*47 59*46 60*52 60*51 64*43 64*42 65*42 65*43
58*51 58*50 57*51 57*50 56*54 56*53 57*51 57*50 55*44 55*43 56*43 56*44 57*51 57*50 60*52 60*51 56*50 56*49 52*53 52*52
60*52 60*51 60*52 60*51 57*49 57*48 58*45 58*44 59*44 59*45 59*46 57*50 57*49 60*52 60*51 60*46 60*45 61*45 61*46 61*47 59*54 59*53 57*47 57*46
58*51 58*50 56*54 56*53 56*57 56*56 54*51 54*50 58*50 58*49 56*55 56*54 57*48 57*47 58*52 58*51 58*51 58*50 58*54 58*53
60*48 60*47 58*52 58*51 57*53 57*52 57*55 57*54 59*51 59*50 58*51 58*50 56*50 56*49 58*48 58*47
51*53 51*52 52*52 52*53 60*53 60*52 50*50 50*49 51*49 53*49 53*48 54*47 54*46 47*38 47*37 48*37 48*38 48*39 52*50 52*49 57*46 57*45
60*48 60*47 66*44 66*43 67*43 67*44 70*47 70*46 71*46 71*47 71*48 71*49 71*48 72*48 72*49 72*50 71*50 70*50 70*49 61*46 61*45 62*45 57*53 57*52 56*53 56*52
46*55 46*54 47*54 47*55 47*56 36*61 36*60 37*60 37*61 53*50 53*49 45*53 45*52 46*52 54*53 54*52 38*62 38*61 39*61 39*62 39*63 38*63 37*63
62*54 62*53 57*63 57*62 56*55 56*54 60*52 60*51 56*56 56*55 57*51 57*50 60*49 60*48 65*59 65*58 66*58 66*59 66*60 65*60 64*60
61*55 61*54 60*48 60*47 55*54 55*53 60*52 60*51 57*57 57*56 57*50 57*49 57*51 57*50 61*48 61*47
55*52 55*51 50*40 50*39 51*39 51*40 51*41 50*41 55*51 55*50 57*55 57*54 57*52 57*51 57*47 57*46 58*50 58*49 57*53 57*52
61*54 61*53 58*52 58*51 59*53 59*52 53*51 53*50 54*52 54*51 55*53 55*52 61*63 61*62 56*55 56*54 55*56 55*55
54*50 54*49 47*50 47*49 48*49 48*50 48*51 54*56 54*55 55*55 56*57 56*56 57*54 57*53 57*50 57*49 58*54 58*53 57*53 57*52
55*52 55*51 55*53 55*52 57*51 57*50 58*53 58*52 56*56 56*55 57*50 57*49 55*50 55*49 56*53 56*52 56*48 56*47
62*46 62*45 63*57 63*56 64*56 50*51 50*50 35*60 35*59 36*59 36*60 36*61 53*53 53*52 61*49 61*48
58*51 58*50 59*48 59*47 56*52 56*51 53*48 53*47 60*49 60*48 56*53 56*52
55*49 55*48 57*50 57*49 48*52 48*51 51*39 51*38 52*38 52*39 52*40 51*40 50*40 61*44 61*43 62*43
57*53 57*52 55*52 55*51 52*49 52*48 57*51 57*50 57*48 57*47 58*50 58*49 60*47 60*46 55*52 55*51 55*51 55*50
57*48 57*47 57*72 57*71 58*71 58*72 58*73 57*73 60*50 60*49 60*49 60*48 57*55 57*54 57*50 57*49 58*51 58*50 56*52 56*51 55*51 55*50 56*50 56*49
58*49 58*48 57*56 57*55 56*55 56*54 57*50 57*49 60*52 60*51 56*55 56*54 57*50 57*49 57*50 57*49
55*54 55*53 55*52 55*51 58*52 58*51 56*51 56*50 59*52 59*51 58*51 58*50 59*55 59*54 57*50 57*49 60*49 60*48
58*55 58*54 50*55 50*54 61*66 61*65 62*65 62*66 62*67 56*52 56*51 57*53 57*52 58*47 58*46 60*48 60*47
59*50 59*49 55*52 55*51 56*52 56*51 60*48 60*47 57*48 57*47 53*50 53*49 57*47 57*46
60*51 60*50 62*57 62*56 56*57 56*56 47*63 47*62 48*62 48*63 48*64 47*64 46*64 61*54 61*53 65*59 65*58 66*58 66*59 66*60 65*60 64*60 63*49 63*48 64*48 64*49 64*50 63*50 62*50
57*46 57*45 60*49 60*48 56*51 56*50 57*56 57*55 55*46 55*45 54*51 54*50 57*53 57*52
63*55 63*54 63*54 63*53 64*53 64*54 64*55 62*50 62*49 61*52 61*51 62*54 62*53 61*50 61*49 62*53 62*52
43*56 43*55 44*55 44*56 44*57 43*57 42*57 42*56 42*55 53*52 53*51 53*53 53*52 47*55 47*54 48*54 48*55 44*56 44*55 45*55
57*63 57*62 60*49 60*48 59*54 59*53 56*51 56*50 57*50 57*49 60*52 60*51 56*55 56*54 56*52 56*51
60*52 60*51 60*48 60*47 62*46 62*45 59*48 59*47 62*48 62*47 61*46 61*45 62*45 60*50 60*49 58*47 58*46
59*49 59*48 58*51 58*50 60*51 60*50 60*52 60*51 58*46 58*45 59*46 59*45 60*45 60*46 59*45 59*44 60*44 60*45 60*46 60*49 60*48 59*45 59*44 60*44 60*45 60*46 56*52 56*51
58*48 58*47 61*53 61*52 57*51 57*50 60*50 60*49 62*47 62*46 57*51 57*50 56*54 56*53 58*51 58*50
60*48 60*47 59*46 59*45 60*45 60*46 38*60 38*59 56*57 56*56 59*51 59*50 56*54 56*53 56*50 56*49 58*51 58*50
58*51 58*50 57*48 57*47 58*49 58*48 58*54 58*53 57*50 57*49 59*51 59*50
58*69 58*68 59*68 59*69 59*70 58*70 57*70 57*69 57*68 45*52 45*51 46*51 46*52 59*48 59*47 49*48 49*47 50*47 50*48 50*49 49*49 48*49 58*69 58*68 59*68 59*69 59*70 58*70 60*50 60*49
57*54 57*53 54*50 54*49 56*52 56*51 55*51 55*50 59*55 59*54 56*51 56*50 56*52 56*51 57*51 57*50
54*55 54*54 54*56 54*55 55*55 54*54 54*53 63*54 63*53 64*53 64*54 64*55 54*53 54*52 55*48 55*47 55*52 55*51 55*53 55*52 56*52 56*51
57*56 57*55 57*55 57*54 56*57 56*56 60*50 60*49 57*55 57*54 56*53 56*52 57*55 57*54
58*55 58*54 57*53 57*52 57*49 57*48 56*47 56*46 57*49 57*48 57*57 57*56 54*48 54*47 56*49 56*48 37*63 37*62 53*53 53*52 52*54 52*53
51*52 51*51 56*51 56*50 56*47 56*46 56*46 56*45 53*51 53*50 53*51 53*50 54*51 54*50 58*52 58*51
57*53 57*52 55*48 55*47 57*50 57*49 55*50 55*49 57*54 57*53 43*56 43*55 44*55 44*56 56*49 56*48 55*53 55*52
56*47 56*46 56*49 56*48 57*49 57*48 57*54 57*53 61*53 61*52 60*60 60*59 61*49 61*48 57*54 57*53 60*51 60*50 61*52 61*51
54*51 54*50 57*60 57*59 58*59 58*60 58*61 59*53 59*52 60*52 56*63 56*62 57*62 57*59 57*58 56*60 56*59
52*53 52*52 51*61 51*60 52*60 52*61 52*62 51*62 50*62 50*61 55*52 55*51 59*53 59*52 51*54 51*53 52*53 50*62 50*61 51*61 51*62 51*63 50*63 49*63 49*62 49*61
61*54 61*53 56*48 56*47 57*48 57*47 62*49 62*48 58*50 58*49 63*54 63*53 64*53 64*54 64*55 60*48 60*47 60*60 60*59 62*63 62*62 63*62
56*48 56*47 52*58 52*57 53*57 53*58 53*59 52*59 51*59 58*53 58*52 60*52 60*51 58*51 58*50 60*49 60*48 57*58 57*57 56*51 56*50 58*49 58*48
56*52 56*51 57*52 57*51 52*54 52*53 51*58 51*57 53*53 53*52 49*58 49*57 55*51 55*50 57*54 57*53 58*50 58*49
58*50 58*49 36*63 36*62 40*56 40*55 41*55 42*53 42*52 43*52 43*53 43*54 55*51 55*50 36*61 36*60 37*60 37*61 61*61 61*60
57*52 57*51 59*62 59*61 60*61 58*68 58*67 59*67 59*68 59*69 58*69 57*69 57*68 56*50 56*49 58*49 58*48 58*50 58*49 57*49 57*48 59*49 59*48
56*52 56*51 57*54 57*53 59*48 59*47 56*53 56*52 55*52 55*51 53*43 53*42 54*42 54*43 54*44 55*56 55*55 54*51 54*50 57*51 57*50
60*54 60*53 60*53 60*52 60*53 60*52 60*54 60*53 60*54 60*53 60*53 60*52 60*53 60*52 60*54 60*53 60*54 60*53 60*53 60*52 60*53 60*52
57*48 57*47 57*47 57*46 57*48 57*47 57*47 57*46 57*47 57*46 57*47 57*46 57*48 57*47 57*48 57*47 57*47 57*46 57*47 57*46 57*48 57*47 57*47 57*46
57*52 57*51 58*47 58*46 56*61 56*60 57*60 55*52 55*51 56*54 56*53 40*56 40*55 41*55 57*63 57*62 57*48 57*47
58*51 58*50 55*49 55*48 56*52 56*51 55*52 55*51 51*54 51*53 52*53 57*50 57*49 57*46 57*45
60*52 60*51 59*49 59*48 41*57 41*56 59*50 59*49 58*51 58*50 65*56 65*55 66*55 66*56 66*57 65*57 64*57 59*51 59*50
59*50 59*49 59*51 59*50 59*51 59*50 60*52 60*51 59*54 59*53 61*56 61*55 59*46 59*45 60*45 60*46 56*51 56*50
50*48 50*47 51*47 53*48 53*47 53*52 53*51 55*46 55*45 56*55 56*54 53*49 53*48
57*53 57*52 61*48 61*47 58*51 58*50 57*49 57*48 55*49 55*48 56*50 56*49 60*53 60*52 61*52 61*51 59*48 59*47
56*56 56*55 63*55 63*54 61*53 61*52 60*47 60*46 57*55 57*54 59*50 59*49 57*57 57*56 64*62 64*61 65*61 64*60 64*59 59*52 59*51
57*58 57*57 57*55 57*54 62*46 62*45 59*53 59*52 59*54 59*53 58*57 58*56 59*56 59*51 59*50 62*59 62*58
54*48 54*47 57*67 57*66 58*66 58*67 58*68 57*68 58*66 58*65 58*58 58*57 57*56 57*55 56*59 56*58 56*54 56*53 53*48 53*47 56*54 56*53
57*52 57*51 55*62 55*61 56*61 55*54 55*53 57*56 57*55 59*50 59*49 55*52 55*51 60*50 60*49 57*50 57*49 58*49 58*48
58*52 58*51 51*54 51*53 52*53 57*50 57*49 57*52 57*51 60*47 60*46 57*50 57*49 58*78 58*77 59*77 59*78 59*79 58*79 54*55 54*54 56*50 56*49
59*49 59*48 58*51 58*50 56*50 56*49 55*48 55*47 63*45 63*44 64*44 58*52 58*51 56*52 56*51 54*52 54*51
60*49 60*48 60*51 60*50 60*51 60*50 55*52 55*51 61*51 61*50 60*46 60*45 61*45 61*46 61*47 60*53 60*52 54*52 54*51 57*51 57*50
54*53 54*52 56*52 56*51 47*53 47*52 35*60 35*59 36*59 36*60 36*61 45*53 45*52 46*52 53*50 53*49 54*51 54*50
55*52 55*51 61*58 61*57 62*57 60*50 60*49 57*56 57*55 54*49 54*48 56*51 56*50 57*53 57*52 59*48 59*47 61*56 61*55
51*48 51*47 55*51 55*50 56*50 56*49 57*48 57*47 56*49 56*48
60*54 60*53 56*51 56*50 55*48 55*47 58*57 58*56 59*56 50*51 50*50 45*54 45*53 58*45 58*44 59*44 59*45 59*46 62*43 62*42 63*42
59*55 59*54 60*51 60*50 58*54 58*53 58*53 58*52 57*51 57*50 57*49 57*48 59*50 59*49 57*52 57*51
53*51 53*50 56*51 56*50 58*52 58*51 51*57 51*56 55*51 55*50 56*52 56*51 48*55 48*54 49*54 51*51 51*50 60*52 60*51
56*47 56*46 56*48 56*47 56*47 56*46 56*47 56*46 56*47 56*46 56*47 56*46 56*47 56*46 56*48 56*47 56*47 56*46 56*48 56*47
56*49 56*48 59*52 59*51 59*51 59*50 61*62 61*61 58*47 58*46
56*54 56*53 56*55 56*54 57*51 57*50 55*54 55*53 55*52 55*51 56*55 56*54 57*50 57*49 57*53 57*52 57*47 57*46
62*60 62*59 60*53 60*52 62*55 62*54
59*52 59*51 64*43 64*42 65*42 65*43 65*44 64*43 64*42 65*42 65*43 64*43 64*42 65*42 65*43 59*53 59*52 54*54 54*53 59*50 59*49 59*46 59*45 60*45 60*46 57*48 57*47 59*49 59*48 63*45 63*44
61*59 61*58 54*50 54*49 62*54 62*53 60*56 60*55 61*56 61*55 61*56 61*55
58*52 58*51 56*47 56*46 55*44 55*43 56*43 56*44 58*49 58*48 55*46 55*45 53*44 53*43 54*43 54*44 52*44 52*43 53*43 53*44 53*45 52*45 53*42 53*41 54*41 54*42 54*43 53*43 52*43 56*48 56*47 57*51 57*50
57*50 57*49 58*50 58*49 57*49 57*48 62*46 62*45 57*54 57*53 61*57 61*56 59*52 59*51 60*50 60*49 60*55 60*54 58*50 58*49
56*52 56*51 57*55 57*54 57*50 57*49 60*51 60*50 57*53 57*52 57*52 57*51
56*51 56*50 56*47 56*46 57*47 57*46 57*48 57*47 56*50 56*49 57*52 57*51 58*48 58*47 54*45 54*44 55*44 57*48 57*47 57*47 57*46
55*58 55*57 55*58 55*57 55*58 55*57 55*58 55*57 55*58 55*57 55*58 55*57 54*59 54*58 55*58 55*59 55*58 55*58 55*57
54*50 54*49 55*54 55*53 55*50 55*49 59*51 59*50 57*53 57*52 56*58 56*57 54*56 54*55 55*55 57*51 57*50
55*53 55*52 61*47 61*46 62*46 61*46 61*45 62*45 57*51 57*50 50*47 50*46 51*46 51*47 51*48 62*39 62*38 63*38 63*39 63*40 62*40 61*40 61*39 56*50 56*49 55*50 55*49
57*50 57*49 54*55 54*54 57*49 57*48 57*45 57*44 58*44 58*45 57*49 57*48 57*46 57*45 57*53 57*52 57*49 57*48 60*51 60*50
61*51 61*50 61*54 61*53 59*53 59*52 61*54 61*53 60*52 60*51 57*51 57*50 57*57 57*56 60*50 60*49
56*52 56*51 55*52 55*51 59*49 59*48 61*57 61*56 58*54 58*53 55*49 55*48 55*49 55*48
59*56 59*55 49*52 49*51 50*51 62*51 62*50 60*48 60*47 60*51 60*50 56*53 56*52 56*52 56*51 60*49 60*48 57*50 57*49
55*53 55*52 57*50 57*49 57*51 57*50 58*53 58*52 58*47 58*46 56*47 56*46 59*47 59*46 57*55 57*54 56*46 56*45
59*53 59*52 57*51 57*50 58*54 58*53 58*62 58*61 59*61 54*51 54*50 56*47 56*46 57*62 57*61 58*65 58*64 59*64 59*65 59*66 58*66 57*47 57*46 55*49 55*48 56*57 56*56 56*60 56*59
55*53 55*52 54*52 54*51 56*52 56*51 55*51 55*50 56*53 56*52 52*54 52*53 55*51 55*50 57*48 57*47 58*51 58*50
60*57 60*56 59*56 59*55 56*52 56*51 59*53 59*52 60*55 60*54 58*48 58*47 58*47 58*46 62*50 62*49 61*56 61*55
57*51 57*50 59*49 59*48 55*53 55*52 56*52 56*51 59*46 59*45 60*45 60*46 56*47 56*46
59*50 59*49 59*48 59*47 53*48 53*47 57*61 57*60 60*54 60*53 63*55 63*54
62*49 62*48 61*48 61*47 55*54 55*53 58*49 58*48 60*55 60*54 54*50 54*49 58*45 58*44 59*44 59*45 59*46
51*60 51*59 52*59 52*60 52*61 51*61 50*61 50*60 57*79 57*78 58*78 58*79 58*80 57*80 56*80 57*53 57*52 54*49 54*48 59*51 59*50 50*53 50*52 51*58 51*57 54*50 54*49 60*48 60*47
58*49 58*48 60*47 60*46 61*47 61*46 62*46 75*54 75*53 76*53 76*54 76*55 75*55 66*44 66*43 67*43 67*44 67*45 50*41 50*40 51*40 51*41 51*42 50*42 57*49 57*48
71*49 71*48 72*48 72*49 72*50 71*50 70*50 70*49 70*48 69*46 69*45 70*45 70*46 61*47 61*46 62*46 61*53 61*52 59*51 59*50 61*50 61*49 59*47 59*46 57*49 57*48 55*52 55*51 48*39 48*38 49*38 49*39
56*55 56*54 56*56 56*55 56*56 56*55 56*56 56*55 56*55 56*54 56*55 56*54 56*55 56*54 56*55 56*54 56*55 56*54 56*55 56*54
51*58 51*57 50*60 50*59 50*61 50*60 55*50 55*49 51*55 51*54 51*61 51*60 52*60 52*61 52*62 51*62 50*62 50*61 50*55 50*54 57*53 57*52 58*50 58*49
56*51 56*50 57*56 57*55 55*50 55*49 53*51 53*50 56*50 56*49 60*48 60*47 53*52 53*51 57*51 57*50 57*49 57*48 57*51 57*50 55*52 55*51
59*53 59*52 60*52 61*61 61*60 62*60 59*49 59*48 57*46 57*45 61*47 61*46 62*46 57*56 57*55 60*50 60*49 57*51 57*50 61*58 61*57
55*50 55*49 59*46 59*45 60*45 60*46 57*51 57*50 55*52 55*51 56*47 56*46 56*51 56*50 57*46 57*45 55*43 55*42 56*42 56*43 56*44
66*57 66*56 67*56 67*57 67*58 66*58 65*58 65*57 75*52 75*51 76*51 76*52 76*53 75*53 74*53 74*52 74*51 49*65 49*64 50*64 50*65 50*66 55*53 55*52 57*51 57*50 51*61 51*60 52*60 52*61 52*62 51*62 50*62 50*61 50*60 54*51 54*50 55*49 55*48
61*58 61*57 62*57 59*51 59*50 60*56 60*55 62*67 62*66 63*66 63*67 63*68 62*68 61*68 61*67 61*66 55*53 55*52 61*61 61*60
53*55 53*54 54*54 60*49 60*48 56*45 56*44 56*46 56*45 60*53 60*52 57*53 57*52 57*52 57*51 61*47 61*46
62*51 62*50 60*50 60*49 60*48 60*47 61*51 61*50 62*53 62*52 57*57 57*56 61*57 61*56
57*48 57*47 60*52 60*51 60*51 60*50 57*49 57*48 60*50 60*49 57*50 57*49 58*55 58*54 57*51 57*50 58*54 58*53 60*49 60*48
57*58 57*57 57*52 57*51 57*55 57*54 57*48 57*47 53*53 53*52 59*51 59*50 61*52 61*51 57*53 57*52 56*62 56*61 57*61
61*48 61*47 58*45 58*44 59*44 59*45 59*46 55*51 55*50 56*57 56*56 58*48 58*47 56*55 56*54 58*52 58*51 61*50 61*49 56*48 56*47 58*51 58*50
61*54 61*53 61*54 61*53 58*52 58*51 58*55 58*54 56*54 56*53 53*58 53*57 54*57 54*58 57*53 57*52 54*57 54*56 55*56
59*48 59*47 61*54 61*53 57*58 57*57 59*55 59*54 56*48 56*47 53*53 53*52 61*55 61*54 57*51 57*50 57*48 57*47 56*52 56*51
60*53 60*52 53*52 53*51 58*49 58*48 60*48 60*47 58*53 58*52 56*53 56*52 56*52 56*51 60*56 60*55 55*53 55*52
55*51 55*50 58*50 58*49 58*51 58*50 56*50 56*49 57*53 57*52 59*51 59*50 61*48 61*47 59*50 59*49 59*50 59*49 60*49 60*48
59*49 59*48 56*54 56*53 61*49 61*48 59*49 59*48 59*50 59*49 58*52 58*51 56*49 56*48 62*53 62*52 60*47 60*46 60*54 60*53
54*44 54*43 55*43 55*44 55*45 54*45 60*49 60*48 60*47 60*46 56*56 56*55 58*62 58*61 59*46 59*45 60*45 60*46 58*45 58*44 59*44 59*45 59*46 57*45 57*44 58*44 58*45
56*55 56*54 57*65 57*64 58*64 60*53 60*52 59*48 59*47 56*47 56*46 56*52 56*51 57*50 57*49 57*59 57*58
59*52 59*51 60*53 60*52 59*51 59*50 57*51 57*50 57*53 57*52 57*50 57*49 39*58 39*57 40*57 35*60 35*59 36*59 36*60 36*61 35*60 35*59 36*59 36*60 36*61 36*61 36*60 37*60 37*61 59*48 59*47
56*47 56*46 55*48 55*47 53*50 53*49 56*48 56*47 54*50 54*49
63*54 63*53 64*53 64*54 64*55 55*51 55*50 55*57 55*56 55*53 55*52 52*53 52*52 51*54 51*53 52*53 55*54 55*53 56*54 56*53 53*50 53*49 55*51 55*50
57*52 57*51 55*51 55*50 55*53 55*52 56*57 56*56 58*50 58*49 54*56 54*55 55*55 52*55 52*54 51*56 51*55 59*47 59*46
61*51 61*50 57*52 57*51 51*58 51*57 55*50 55*49 52*51 52*50 55*52 55*51 61*49 61*48 59*54 59*53 53*51 53*50 52*51 52*50
59*47 59*46 56*53 56*52 57*52 57*51 60*54 60*53 58*50 58*49 57*47 57*46 57*50 57*49 57*48 57*47 60*52 60*51 59*54 59*53
58*52 58*51 52*53 52*52 53*52 52*53 52*52 53*52 38*59 38*58 39*58 55*52 55*51 56*57 56*56 58*47 58*46 52*53 52*52 57*53 57*52
57*61 57*60 60*49 60*48 57*45 57*44 58*44 58*45 59*55 59*54 60*52 60*51 57*53 57*52 59*51 59*50 56*62 56*61 57*61
56*55 56*54 57*50 57*49 59*49 59*48 57*51 57*50 58*54 58*53 57*51 57*50 57*54 57*53
55*54 55*53 50*59 50*58 51*58 51*57 50*57 50*56 57*53 57*52 50*53 50*52
56*50 56*49 57*48 57*47 59*50 59*49 59*50 59*49 35*59 35*58 36*58 36*59 36*60 35*60 42*55 42*54 53*51 53*50 57*50 57*49 56*51 56*50
56*56 56*55 56*51 56*50 59*47 59*46 59*46 59*45 60*45 60*46 57*52 57*51 58*46 58*45 57*48 57*47 55*50 55*49 60*51 60*50
61*54 61*53 62*57 62*56 60*60 60*59 58*47 58*46 63*54 63*53 64*53 64*54 64*55 59*36 59*35 60*35 60*36 60*37 59*37 58*37 58*36 58*35 64*46 64*45 65*45 65*46 65*47 64*47 63*47 63*46
64*70 64*69 65*69 65*70 65*71 64*71 60*51 60*50 61*55 61*54 63*70 63*69 64*69 64*70 64*71 60*54 60*53 60*56 60*55
60*51 60*50 60*52 60*51 56*51 56*50 60*52 60*51 58*49 58*48 59*50 59*49 60*52 60*51 56*53 56*52 57*50 57*49
60*51 60*50 64*56 64*55 61*61 61*60 63*60 63*59 57*57 57*56 64*56 64*55 57*50 57*49 60*51 60*50
51*48 51*47 53*51 53*50 58*49 58*48 65*44 65*43 66*43 66*44 64*58 64*57 56*51 56*50 52*51 52*50 56*58 56*57 51*48 51*47
56*55 56*54 60*55 60*54 60*51 60*50 55*51 55*50 60*48 60*47 55*55 55*54 57*51 57*50 56*52 56*51
56*52 56*51 59*55 59*54 57*50 57*49 60*48 60*47 56*51 56*50 55*49 55*48 59*49 59*48 54*52 54*51 58*51 58*50 56*47 56*46
55*48 55*47 55*47 55*46 54*53 54*52 53*50 53*49 54*49 54*48 55*48 55*47 57*49 57*48 55*46 55*45 55*48 55*47
64*60 64*59 65*59 61*53 61*52 63*56 63*55 54*50 54*49 60*52 60*51 61*46 61*45 62*45 61*56 61*55 62*55 62*54 65*58 65*57 66*57 66*58 66*59 65*59 64*59
55*55 55*54 55*45 55*44 56*44 54*50 54*49 58*49 58*48 55*49 55*48 54*59 54*58 61*57 61*56
58*52 58*51 62*52 62*51 62*54 62*53 58*47 58*46 60*49 60*48 57*54 57*53 59*46 59*45 60*45 60*46 61*54 61*53 56*51 56*50
57*51 57*50 74*52 74*51 75*51 75*52 75*53 74*53 73*53 73*52 73*51 58*51 58*50 60*48 60*47 61*54 61*53 55*45 55*44 56*44 57*49 57*48 61*47 61*46 56*50 56*49
60*49 60*48 60*47 60*46 57*49 57*48 59*50 59*49 55*52 55*51 58*49 58*48 56*52 56*51 59*46 59*45 60*45 60*46 58*48 58*47 55*50 55*49
56*52 56*51 59*51 59*50 59*48 59*47 55*52 55*51 60*49 60*48 57*51 57*50 58*52 58*51 60*52 60*51 62*51 62*50
52*53 52*52 53*52 56*51 56*50 57*51 57*50 58*48 58*47 59*51 59*50 56*55 56*54 54*50 54*49
55*56 55*55 57*55 57*54 56*51 56*50 56*43 56*42 57*42 57*43 57*44 56*44 56*44 56*43 57*43 57*44 57*45 56*42 56*41 57*41 57*42 57*43 56*43 55*43 57*43 57*42 58*42 58*43 58*44 57*44 56*44 56*44 56*43 57*43 57*44 57*45
57*48 57*47 59*54 59*53 57*49 57*48 55*50 55*49 54*52 54*51 59*50 59*49 56*53 56*52
60*54 60*53 54*51 54*50 58*53 58*52 60*53 60*52 57*51 57*50 57*48 57*47 51*55 51*54 55*53 55*52
61*48 61*47 55*50 55*49 59*55 59*54 62*49 62*48 63*48 63*49 62*50 62*49 60*48 60*47 61*48 61*47 58*54 58*53 58*50 58*49
58*50 58*49 56*51 56*50 61*47 61*46 62*46 63*47 63*46 64*46 64*47 64*48 63*48 62*48 55*50 55*49 56*57 56*56 59*46 59*45 60*45 60*46 58*51 58*50 57*47 57*46 55*51 55*50
52*46 52*45 50*42 50*41 51*41 51*42 51*43 50*43 54*51 54*50 54*50 54*49 56*45 56*44 56*53 56*52 56*51 56*50
56*54 56*53 60*52 60*51 57*50 57*49 58*51 58*50 59*47 59*46 55*53 55*52
59*50 59*49 60*49 60*48 58*52 58*51 58*52 58*51 60*50 60*49 58*48 58*47 61*52 61*51 59*48 59*47 61*50 61*49 57*55 57*54
60*50 60*49 59*56 59*55 60*51 60*50 60*57 60*56 59*54 59*53 58*46 58*45 56*50 56*49 55*55 55*54 55*53 55*52 56*50 56*49
60*51 60*50 71*49 71*48 72*48 72*49 72*50 55*47 55*46 59*50 59*49 58*45 58*44 59*44 59*45 59*46 60*47 60*46 58*47 58*46 49*59 49*58 50*58
59*48 59*47 60*52 60*51 60*55 60*54 62*50 62*49 59*51 59*50 56*56 56*55 59*54 59*53
58*52 58*51 60*47 60*46 60*47 60*46 57*50 57*49 59*52 59*51 58*49 58*48 58*49 58*48 58*52 58*51
56*52 56*51 49*57 49*56 50*56 46*51 46*50 47*50 47*51 59*51 59*50 55*59 55*58 52*53 52*52 56*52 56*51 57*51 57*50 55*52 55*51
53*52 53*51 57*56 57*55 55*56 55*55 60*52 60*51 60*48 60*47 59*48 59*47 60*55 60*54 55*55 55*54
57*53 57*52 53*47 53*46 50*53 50*52 54*50 54*49 46*50 46*49 47*49 47*50 60*51 60*50 60*54 60*53 57*51 57*50
62*55 62*54 59*55 59*54 60*51 60*50 59*51 59*50 54*54 54*53 60*55 60*54 59*49 59*48 60*52 60*51 59*50 59*49
60*46 60*45 61*45 61*46 58*45 58*44 59*44 59*45 59*46 62*51 62*50 60*51 60*50 60*52 60*51 57*47 57*46 59*46 59*45 60*45 60*46 58*45 58*44 59*44 59*45 59*46 59*46 59*45 60*45 60*46
62*57 62*56 61*55 61*54 55*52 55*51 55*56 55*55 56*52 56*51 61*53 61*52 59*53 59*52 55*50 55*49 67*44 67*43 68*43 68*44 68*45 67*45
60*59 60*58 61*58 38*59 38*58 39*58 35*59 35*58 36*58 36*59 36*60 35*60 50*52 50*51 53*52 53*51 47*52 47*51 48*51 60*52 60*51
57*51 57*50 43*54 43*53 44*53 44*54 43*53 43*52 44*52 44*53 44*54 53*53 53*52 56*56 56*55 56*55 56*54
60*52 60*51 57*49 57*48 64*60 64*59 65*59 65*60 65*61 64*61 63*61 63*64 63*63 64*63 64*64 64*65 63*65 64*62 64*61 65*61 65*62 65*63 64*63 63*63 63*62 63*61 61*54 61*53 62*55 62*54 62*55 62*54 61*57 61*56
55*47 55*46 56*54 56*53 55*55 55*54 47*50 47*49 48*49 48*50 48*51 55*56 55*55 58*49 58*48 57*54 57*53 56*51 56*50 64*43 64*42 65*42 65*43
56*53 56*52 60*59 60*58 61*54 61*53 60*53 60*52 60*55 60*54 60*54 60*53 59*53 59*52 57*48 57*47
57*49 57*48 60*52 60*51 59*48 59*47 56*49 56*48 57*49 57*48 60*50 60*49 58*53 58*52 57*53 57*52 57*49 57*48 55*55 55*54
51*46 51*45 52*45 52*49 52*48 53*48 50*53 50*52 52*49 52*48 56*48 56*47 52*51 52*50 53*52 53*51 52*49 52*48 53*51 53*50 52*49 52*48
58*52 58*51 58*48 58*47 60*51 60*50 58*51 58*50 58*53 58*52 56*51 56*50 60*52 60*51 60*41 60*40 61*40 61*41
59*51 59*50 61*51 61*50 57*51 57*50 56*49 56*48 56*50 56*49 55*48 55*47 55*43 55*42 56*42 56*43 56*44 60*52 60*51
56*53 56*52 56*55 56*54 63*58 63*57 57*53 57*52 56*51 56*50 55*52 55*51 55*78 55*77 56*77 56*78 56*79 55*79 56*53 56*52 58*67 58*66 59*66 59*67 59*68 58*68 57*68
60*50 60*49 55*53 55*52 54*45 54*44 55*44 60*47 60*46 61*47 61*46 62*46 56*51 56*50 59*52 59*51 51*54 51*53 52*53
57*67 57*66 58*66 58*67 58*68 59*53 59*52 60*52 62*56 62*55 56*49 56*48 58*64 58*63 59*63 59*64 59*65 58*65 57*61 57*60 60*49 60*48 60*53 60*52 60*55 60*54 58*47 58*46
57*48 57*47 57*48 57*47 58*57 58*56 59*56 56*56 56*55 57*51 57*50 56*48 56*47 57*54 57*53 57*48 57*47
58*48 58*47 55*49 55*48 57*50 57*49 57*50 57*49 56*49 56*48 59*49 59*48 58*53 58*52 57*45 57*44 58*44 58*45 43*56 43*55 44*55 44*56 44*57 43*57 42*57 42*56
66*44 66*43 67*43 67*44 67*45 61*55 61*54 59*51 59*50 60*49 60*48 60*50 60*49 57*46 57*45 60*51 60*50 58*51 58*50 59*36 59*35 60*35 60*36 60*37 59*37 58*37 58*36 58*35
51*59 51*58 51*58 51*57 51*57 51*56 50*56 50*55 52*55 52*54 57*50 57*49 50*56 50*55
59*53 59*52 53*52 53*51 55*45 55*44 56*44 61*54 61*53 58*49 58*48 62*55 62*54
56*52 56*51 61*58 61*57 62*57 60*46 60*45 61*45 61*46 61*47 61*51 61*50 58*49 58*48 57*54 57*53 63*54 63*53 64*53 64*54 64*55
61*49 61*48 62*55 62*54 57*50 57*49 60*50 60*49 56*56 56*55 57*47 57*46 60*52 60*51 57*49 57*48 57*45 57*44 58*44 58*45
60*48 60*47 55*51 55*50 57*49 57*48 61*53 61*52 56*50 56*49 54*49 54*48 56*47 56*46 41*55 41*54 42*54 37*61 37*60 38*60 60*52 60*51
58*50 58*49 56*49 56*48 56*47 56*46 60*52 60*51 57*52 57*51 59*50 59*49 57*49 57*48 61*51 61*50 56*50 56*49 56*52 56*51
60*52 60*51 62*60 62*59 54*49 54*48 56*51 56*50 57*60 57*59 59*51 59*50 58*61 58*60 59*60
57*49 57*48 71*47 71*46 72*46 72*47 72*48 71*48 70*48 70*47 57*48 57*47 57*54 57*53 57*51 57*50 57*49 57*48 59*49 59*48 59*49 59*48
54*50 54*49 61*54 61*53 60*51 60*50 58*45 58*44 59*44 59*45 59*46 53*53 53*52 59*54 59*53 56*48 56*47 56*49 56*48 61*57 61*56 54*49 54*48 56*52 56*51 58*51 58*50
59*51 59*50 60*52 60*51 59*46 59*45 60*45 60*46 60*47 60*46 60*52 60*51 56*47 56*46 57*50 57*49 55*49 55*48 59*45 59*44 60*44 60*45 60*46 52*55 52*54 61*50 61*49
57*53 57*52 49*53 49*52 62*52 62*51 60*48 60*47 62*57 62*56 59*53 59*52
60*51 60*50 54*49 54*48 58*55 58*54 55*53 55*52 58*56 58*55 56*51 56*50 63*54 63*53 64*53 64*54 64*55 60*49 60*48 52*50 52*49
53*51 53*50 57*53 57*52 58*48 58*47 56*56 56*55 56*50 56*49 55*50 55*49 56*52 56*51 56*53 56*52
56*48 56*47 57*48 57*47 57*51 57*50 57*49 57*48 61*51 61*50 55*54 55*53 60*54 60*53 59*55 59*54
58*50 58*49 58*46 58*45 59*45 56*50 56*49 59*51 59*50 56*55 56*54 55*54 55*53 59*53 59*52 56*49 56*48 56*51 56*50 56*48 56*47
58*49 58*48 60*53 60*52 57*48 57*47 61*51 61*50 58*48 58*47 58*51 58*50 60*55 60*54 60*52 60*51
56*49 56*48 60*46 60*45 61*45 61*46 61*47 60*47 60*46 58*51 58*50 53*53 53*52 57*49 57*48 56*50 56*49 58*46 58*45
58*51 58*50 60*52 60*51 62*54 62*53 51*58 51*57 58*63 58*62 56*53 56*52 54*50 54*49 59*48 59*47 56*50 56*49
55*54 55*53 65*67 65*66 66*66 66*67 66*68 65*68 64*68 64*67 64*66 58*54 58*53 60*48 60*47 60*49 60*48 51*51 51*50 49*52 49*51 52*53 52*52 60*56 60*55
54*49 54*48 57*55 57*54 60*56 60*55 59*54 59*53 57*53 57*52 56*57 56*56 57*56 57*55 56*51 56*50
59*46 59*45 60*45 60*46 59*46 59*45 60*45 60*46 49*39 49*38 50*38 50*39 50*40 49*40 56*51 56*50 57*54 57*53 56*51 56*50 56*50 56*49 54*50 54*49
61*48 61*47 57*51 57*50 59*50 59*49 60*48 60*47 60*48 60*47 59*54 59*53 59*55 59*54
60*46 60*45 61*45 61*46 61*47 61*46 62*46 61*49 61*48 60*46 60*45 61*45 61*46 61*47 56*51 56*50 56*54 56*53 60*52 60*51 58*45 58*44 59*44 59*45 59*46
50*45 50*44 51*44 50*46 50*45 51*45 49*46 49*45 50*45 50*46 50*47 49*47 48*47 54*46 54*45 57*53 57*52 61*50 61*49 55*49 55*48 56*49 56*48 56*47 56*46
59*48 59*47 59*54 59*53 57*51 57*50 61*62 61*61 59*53 59*52 60*51 60*50 60*48 60*47 61*41 61*40 62*40 62*41 62*42 56*52 56*51 55*48 55*47
56*53 56*52 60*51 60*50 56*53 56*52 57*52 57*51 60*60 60*59 59*53 59*52 60*50 60*49 56*49 56*48
58*51 58*50 56*56 56*55 60*55 60*54 60*51 60*50 55*56 55*55 57*51 57*50 57*55 57*54 59*55 59*54
54*58 54*57 55*57 60*52 60*51 58*51 58*50 57*52 57*51 58*53 58*52 58*50 58*49 53*51 53*50 53*59 53*58 54*58 54*58 54*57
56*44 56*43 57*43 57*44 57*45 55*44 55*43 56*43 56*44 55*54 55*53 60*52 60*51 57*54 57*53 54*48 54*47 57*50 57*49 55*50 55*49 57*43 57*42 58*42 58*43 58*44 57*44 56*44 55*55 55*54
53*51 53*50 60*46 60*45 61*45 61*46 56*48 56*47 56*50 56*49 60*57 60*56 58*54 58*53 57*48 57*47 55*47 55*46 54*52 54*51
61*55 61*54 60*51 60*50 63*60 63*59 62*41 62*40 63*40 63*41 63*42 62*42 61*42 61*41 62*57 62*56 60*49 60*48 57*51 57*50 61*56 61*55
62*54 62*53 57*49 57*48 51*43 51*42 52*42 52*43 52*44 51*44 60*50 60*49 58*64 58*63 59*63 59*64 59*65 58*65 58*51 58*50 57*47 57*46 58*46 58*45
59*52 59*51 56*58 56*57 58*55 58*54 58*52 58*51 57*52 57*51 59*51 59*50
56*55 56*54 56*55 56*54 56*56 56*55 56*55 56*54 56*55 56*54 56*55 56*54 56*55 56*54 56*55 56*54 56*55 56*54 56*55 56*54 56*55 56*54 56*55 56*54
58*70 58*69 59*69 59*70 59*71 58*71 57*71 57*70 57*69 56*54 56*53 57*49 57*48 60*51 60*50 57*54 57*53 54*53 54*52 58*73 58*72 59*72 59*73 59*74 58*74 57*74 57*73
61*48 61*47 60*47 60*46 57*52 57*51 59*51 59*50 57*52 57*51 61*47 61*46 62*46 57*52 57*51
59*53 59*52 60*52 59*62 59*61 60*61 60*62 60*63 59*63 58*63 58*62 59*53 59*52 58*52 58*51 57*58 57*57 58*53 58*52 59*53 59*52 57*63 57*62 57*47 57*46 55*55 55*54
58*46 58*45 59*45 56*50 56*49 58*50 58*49 55*49 55*48 56*47 56*46 59*50 59*49 60*51 60*50
59*52 59*51 61*54 61*53 65*60 65*59 66*59 66*60 66*61 65*61 64*61 58*49 58*48 61*60 61*59 62*59 58*64 58*63 59*63 59*64 59*65 58*65 57*65 58*62 58*61 65*59 65*58 66*58 66*59 66*60 65*60 60*51 60*50
57*50 57*49 57*56 57*55 56*48 56*47 58*50 58*49 57*46 57*45 56*51 56*50 55*51 55*50 56*48 56*47 53*52 53*51 61*46 61*45 62*45
55*47 55*46 60*47 60*46 58*45 58*44 59*44 59*45 59*46 55*51 55*50 56*47 56*46 59*54 59*53 60*49 60*48 57*55 57*54
54*53 54*52 59*47 59*46 59*54 59*53 51*55 51*54 54*50 54*49 55*54 55*53 55*53 55*52
64*47 64*46 65*46 65*47 65*48 64*48 63*48 63*47 63*46 62*46 62*45 59*49 59*48 60*46 60*45 61*45 61*46 61*47 57*50 57*49 60*50 60*49 61*47 61*46 62*46 62*45
57*63 57*62 57*56 57*55 58*50 58*49 59*36 59*35 60*35 60*36 60*37 59*37 58*37 58*36 57*54 57*53 60*49 60*48 56*56 56*55 57*53 57*52 57*48 57*47 59*49 59*48
56*50 56*49 56*45 56*44 57*44 57*45 59*51 59*50 60*56 60*55 58*64 58*63 59*63 59*64 59*65 58*65 58*46 58*45 57*51 57*50 63*54 63*53 64*53 64*54 64*55 59*50 59*49 52*53 52*52
57*52 57*51 56*52 56*51 55*54 55*53 57*50 57*49 58*52 58*51 60*52 60*51 57*52 57*51 52*54 52*53 57*51 57*50 58*47 58*46
56*54 56*53 60*51 60*50 62*56 62*55 57*49 57*48 57*55 57*54 56*61 56*60 57*60 56*59 56*58 56*52 56*51 57*54 57*53 55*52 55*51
60*46 60*45 61*45 61*46 62*49 62*48 63*48 60*52 60*51 60*58 60*57 60*48 60*47 58*51 58*50 56*50 56*49 58*54 58*53 54*53 54*52 58*50 58*49
56*47 56*46 56*46 56*45 55*52 55*51 53*55 53*54 54*54 56*57 56*56 56*55 56*54 54*50 54*49
60*60 60*59 55*61 55*60 56*60 56*61 57*57 57*56 58*55 58*54 60*49 60*48 59*54 59*53 51*51 51*50 50*54 50*53 59*49 59*48 59*53 59*52
57*63 57*62 58*47 58*46 56*50 56*49 59*56 59*55 58*50 58*49 55*55 55*54
56*47 56*46 60*52 60*51 58*53 58*52 55*49 55*48 59*51 59*50 56*54 56*53 57*51 57*50 56*53 56*52 58*50 58*49 60*49 60*48 58*50 58*49
60*49 60*48 60*51 60*50 60*52 60*51 56*55 56*54 58*48 58*47 59*52 59*51 60*53 60*52 58*50 58*49 53*53 53*52
54*52 54*51 54*52 54*51 50*54 50*53 54*52 54*51 55*52 55*51 56*50 56*49 56*49 56*48 55*52 55*51 54*52 54*51
58*49 58*48 63*45 63*44 58*50 58*49 70*47 70*46 71*46 71*47 71*48 70*48 69*48 69*47 69*46 70*48 70*47 71*47 71*48 71*49 70*49 69*49 69*48 69*47 68*45 68*44 69*44 69*45 69*46 59*48 59*47 55*50 55*49 58*49 58*48
60*51 60*50 59*53 59*52 60*52 58*51 58*50 61*53 61*52 57*54 57*53 60*51 60*50 59*50 59*49 56*52 56*51 55*50 55*49 56*54 56*53
56*51 56*50 57*53 57*52 57*52 57*51 57*51 57*50 58*52 58*51 58*53 58*52 58*51 58*50 57*49 57*48 56*48 56*47 60*52 60*51 55*49 55*48
59*51 59*50 55*51 55*50 57*53 57*52 56*51 56*50 56*52 56*51 59*50 59*49 58*52 58*51 55*50 55*49 58*52 58*51
60*52 60*51 59*49 59*48 50*47 50*46 51*46 51*47 51*48 58*52 58*51 55*52 55*51 58*47 58*46 54*54 54*53 58*53 58*52 56*54 56*53 47*52 47*51 48*51 48*52
65*42 65*41 66*41 66*42 66*43 65*43 48*55 48*54 49*54 49*55 57*49 57*48 58*46 58*45 56*49 56*48 59*50 59*49 59*55 59*54 60*50 60*49 54*48 54*47 51*47 51*46 52*46
58*49 58*48 55*53 55*52 56*49 56*48 54*53 54*52 57*49 57*48 55*46 55*45 53*50 53*49 53*51 53*50 58*49 58*48
55*53 55*52 61*53 61*52 56*52 56*51 58*52 58*51 58*52 58*51 52*53 52*52 56*58 56*57 58*48 58*47 55*48 55*47
58*50 58*49 61*51 61*50 55*53 55*52 56*50 56*49 58*51 58*50 59*56 59*55 60*46 60*45 61*45 61*46
57*47 57*46 56*51 56*50 53*49 53*48 60*51 60*50 58*50 58*49 53*53 53*52 57*49 57*48 60*47 60*46 51*54 51*53 52*53
59*51 59*50 56*47 56*46 57*50 57*49 55*55 55*54 59*49 59*48 57*50 57*49 59*49 59*48 60*48 60*47 53*46 53*45 54*45 59*50 59*49
60*48 60*47 59*46 59*45 60*45 60*46 62*50 62*49 55*53 55*52 56*48 56*47 58*49 58*48 58*50 58*49 56*49 56*48 58*47 58*46
60*48 60*47 59*49 59*48 59*47 59*46 61*51 61*50 59*49 59*48 60*49 60*48 57*49 57*48 57*47 57*46 59*50 59*49 60*53 60*52 60*53 60*52
57*51 57*50 57*50 57*49 56*49 56*48 41*55 41*54 42*54 57*50 57*49 54*49 54*48 56*51 56*50 54*48 54*47 53*53 53*52 56*55 56*54 58*55 58*54
58*50 58*49 59*53 59*52 55*53 55*52 58*48 58*47 57*58 57*57 57*48 57*47 54*54 54*53 57*48 57*47 54*51 54*50 57*50 57*49
57*44 57*43 58*43 58*44 58*45 55*48 55*47 55*47 55*46 56*46 56*45 54*51 54*50 60*49 60*48 46*52 46*51 47*51 47*52 30*74 30*73 31*73 31*74 31*75 30*75 29*75 29*74 43*54 43*53 44*53 44*54 55*48 55*47
58*51 58*50 60*50 60*49 53*53 53*52 58*53 58*52 53*54 53*53 54*51 54*50 56*51 56*50
57*53 57*52 56*52 56*51 56*51 56*50 56*49 56*48 57*49 57*48 57*46 57*45 56*54 56*53 55*49 55*48
43*56 43*55 44*55 44*56 44*57 43*57 42*57 42*56 42*55 55*54 55*53 53*50 53*49 56*48 56*47 59*55 59*54 51*54 51*53 52*53 55*52 55*51 58*51 58*50
57*46 57*45 57*48 57*47 57*55 57*54 60*46 60*45 61*45 61*46 61*47 57*53 57*52 61*54 61*53 57*52 57*51 55*55 55*54
58*52 58*51 55*60 55*59 56*59 58*55 58*54 57*49 57*48 55*54 55*53 55*52 55*51 59*51 59*50 54*50 54*49 56*60 56*59 57*55 57*54 56*55 56*54
56*44 56*43 57*43 57*44 57*45 58*46 58*45 57*50 57*49 57*49 57*48 56*52 56*51 58*49 58*48 59*49 59*48 53*52 53*51
63*42 63*41 64*41 64*42 64*43 57*54 57*53 59*55 59*54 59*53 59*52 55*48 55*47 59*49 59*48 58*48 58*47 59*50 59*49 59*46 59*45 60*45 60*46
55*50 55*49 55*48 55*47 55*56 55*55 60*58 60*57 71*48 71*47 72*47 72*48 72*49 71*49 70*49 58*51 58*50 61*54 61*53
52*55 52*54 47*51 47*50 48*50 48*51 47*62 47*61 48*61 48*62 48*63 47*63 57*56 57*55 59*50 59*49
58*50 58*49 59*48 59*47 62*49 62*48 60*52 60*51 57*51 57*50 56*57 56*56 54*50 54*49 62*46 62*45 57*48 57*47 53*51 53*50 59*48 59*47
60*56 60*55 60*56 60*55 60*52 60*51 57*46 57*45 61*56 61*55 57*56 57*55 59*51 59*50 60*60 60*59
54*51 54*50 57*53 57*52 55*53 55*52 55*51 55*50 60*56 60*55 54*52 54*51 55*46 55*45 57*51 57*50
59*48 59*47 62*49 62*48 63*48 60*52 60*51 61*54 61*53 60*46 60*45 61*45 61*46 61*47 61*51 61*50 59*51 59*50
50*51 50*50 51*50 54*47 54*46 55*46 37*61 37*60 38*60 38*61 38*62 37*62 36*62 36*61 35*61 35*60 36*63 36*62 46*52 46*51 47*51 47*52 57*51 57*50 57*53 57*52 52*54 52*53 56*51 56*50
55*49 55*48 58*47 58*46 54*49 54*48 60*49 60*48 57*52 57*51 61*49 61*48 64*56 64*55 65*55 65*56 65*57
54*57 54*56 55*56 54*57 54*56 55*56 55*56 55*55 57*53 57*52 59*51 59*50 56*53 56*52 48*53 48*52
56*53 56*52 58*52 58*51 57*50 57*49 58*48 58*47 58*55 58*54 59*52 59*51 53*49 53*48 55*56 55*55 57*52 57*51
56*50 56*49 59*51 59*50 55*48 55*47 56*49 56*48 56*51 56*50 56*49 56*48 56*49 56*48
59*49 59*48 57*45 57*44 58*44 58*45 59*55 59*54 56*52 56*51 58*48 58*47 57*51 57*50 60*49 60*48 52*50 52*49 58*49 58*48
53*52 53*51 55*50 55*49 59*51 59*50 57*49 57*48 56*50 56*49 56*54 56*53 56*48 56*47 59*47 59*46 59*53 59*52
54*52 54*51 55*52 55*51 57*50 57*49 56*51 56*50 54*48 54*47 58*47 58*46 57*48 57*47
54*52 54*51 52*51 52*50 57*53 57*52 56*55 56*54 56*51 56*50 60*52 60*51 56*55 56*54 55*54 55*53 59*51 59*50
62*54 62*53 58*48 58*47 53*53 53*52 63*68 63*67 64*67 53*53 53*52 55*52 55*51 35*60 35*59 36*59 36*60 36*61
56*55 56*54 58*61 58*60 59*60 59*61 60*51 60*50 56*59 56*58 56*59 56*58 56*52 56*51 57*66 57*65 58*65 59*49 59*48
56*53 56*52 59*50 59*49 57*47 57*46 53*55 53*54 54*54 61*57 61*56 55*49 55*48 58*50 58*49
57*48 57*47 55*48 55*47 52*47 52*46 58*52 58*51 54*48 54*47 58*49 58*48 57*49 57*48 59*51 59*50 55*50 55*49
56*52 56*51 56*48 56*47 58*54 58*53 58*52 58*51 56*47 56*46 56*56 56*55 60*51 60*50 56*46 56*45 57*52 57*51
51*44 51*43 52*43 54*49 54*48 54*53 54*52 54*49 54*48 57*58 57*57
69*46 69*45 70*45 70*46 71*46 71*45 72*45 72*46 72*47 71*47 70*47 55*55 55*54 56*50 56*49 58*50 58*49 56*52 56*51 59*53 59*52 57*50 57*49 58*52 58*51
56*47 56*46 57*49 57*48 53*47 53*46 62*51 62*50 59*47 59*46 57*49 57*48
58*51 58*50 58*49 58*48 56*51 56*50 56*50 56*49 58*50 58*49 57*53 57*52 56*48 56*47 60*51 60*50 57*52 57*51
57*53 57*52 58*51 58*50 56*55 56*54 57*54 57*53 57*54 57*53 51*52 51*51 56*50 56*49 61*50 61*49 57*53 57*52 61*51 61*50 56*49 56*48
63*54 63*53 64*53 64*54 64*55 61*53 61*52 58*49 58*48 62*58 62*57 62*51 62*50 62*55 62*54
63*46 63*45 60*54 60*53 65*68 65*67 66*67 66*68 66*69 65*69 64*69 64*68 59*55 59*54 56*49 56*48 53*52 53*51 49*59 49*58 55*50 55*49
60*46 60*45 61*45 61*46 60*46 60*45 61*45 61*46 63*47 63*46 64*46 64*47 64*48 63*48 62*48 57*49 57*48 57*51 57*50 60*56 60*55 53*43 53*42 54*42 54*43 54*44 55*46 55*45 59*48 59*47
58*50 58*49 58*50 58*49 56*50 56*49 55*51 55*50 60*50 60*49 59*49 59*48 54*51 54*50 56*53 56*52 60*52 60*51 56*53 56*52 55*51 55*50 55*51 55*50
58*50 58*49 57*51 57*50 58*55 58*54 56*50 56*49 57*55 57*54 58*46 58*45 66*43 66*42 67*42 67*43 67*44 66*44 63*59 63*58
59*48 59*47 58*48 58*47 35*60 35*59 36*59 36*60 36*61 52*51 52*50 45*54 45*53 58*46 58*45 56*51 56*50 53*52 53*51 56*61 56*60 57*60
57*66 57*65 58*65 55*47 55*46 60*53 60*52 54*51 54*50 59*50 59*49 55*50 55*49 59*51 59*50 53*53 53*52 57*61 57*60
56*50 56*49 62*43 62*42 63*42 63*43 63*44 62*42 62*41 63*41 63*42 63*43 62*43 57*49 57*48 59*50 59*49 56*49 56*48 57*52 57*51 58*49 58*48 60*53 60*52 58*49 58*48
57*59 57*58 64*59 64*58 65*58 65*59 65*60 64*60 63*60 58*52 58*51 65*61 65*60 66*60 66*61 66*62 65*62 64*62 64*61 64*60 57*54 57*53 57*53 57*52 61*51 61*50 63*59 63*58 64*61 64*60 64*57 64*56 65*56 65*57
57*47 57*46 62*50 62*49 60*52 60*51 62*51 62*50 58*52 58*51 60*47 60*46
59*66 59*65 60*65 60*66 60*67 59*67 58*67 58*66 58*65 57*55 57*54 59*50 59*49 56*59 56*58 60*58 60*57 57*62 57*61
55*49 55*48 55*51 55*50 53*50 53*49 57*51 57*50 57*52 57*51 56*50 56*49 55*46 55*45 55*50 55*49
60*50 60*49 57*50 57*49 60*50 60*49 36*60 36*59 37*59 37*60 37*61 35*60 35*59 36*59 36*60 36*61 42*53 42*52 43*52 43*53 43*54 58*47 58*46 59*52 59*51 56*52 56*51 58*54 58*53 54*56 54*55 55*55
55*54 55*53 55*52 55*51 59*51 59*50 55*51 55*50 56*53 56*52 58*51 58*50 53*51 53*50 56*49 56*48 53*51 53*50 59*54 59*53
59*51 59*50 56*52 56*51 57*49 57*48 58*47 58*46 58*50 58*49 59*49 59*48 58*54 58*53
58*51 58*50 60*49 60*48 60*52 60*51 63*55 63*54 56*51 56*50 56*51 56*50 57*51 57*50 54*52 54*51 60*58 60*57 60*53 60*52
61*55 61*54 56*43 56*42 57*42 57*43 57*4
